# Supplementary material for: Diversity analysis of cotton (Gossypium hirsutum L.) germplasm using the CottonSNP63K Array
Source: BMC Plant Biol. 2017 Feb 3;17:37. doi: 10.1186/s12870-017-0981-y (PMC5291959; doi:10.1186/s12870-017-0981-y)
Supplement: Additional file 2: — List of Gossypium samples genotyped for SNP diversity analyses. The table includes information for seed source, improved/wild classification, assigned categories for improved breeding regions, assigned categories for wild race types, availability of SSR genotypes for SNP-SSR comparison, and values for seed oil, protein, and seed index for samples used in GWAS analysis. In addition, for each sample, the coordinates of the first two MDS dimensions are listed for Figs. 3 and 4a, b. Five samples are included here that were identified as outliers and not used in the SNP analysis. Siokra 104–90 was not a cultivar developed in Australia (I. Wilson, personal communication). It may be a mislabeling of Siokra 1–4/649 which is actually just Siokra 1–4. (XLSX 97 kb) [file 12870_2017_981_MOESM2_ESM.xlsx]

## Sheet: AdditionalFile2.SampleList
Additional file 2. List of Gossypium samples genotyped for SNP diversity analyses
Entry	Illumina_ID	InventoryNo	PINo	Designation	Source	Country	State	City	Species	Hirsutum_ImprWild	Hirsutum_Impr_Global	Hirsutum_Impr_US	Hirsutum_Wild_Race	SSRGenotypes	OilMean	OilSD	ProteinMean	ProteinSD	SeedIndexMean	SeedIndexSD	Notes	Fig3_Dimension1	Fig3_Dimension2	Fig4a_Dimension1	Fig4a_Dimension2	Fig4b_Dimension1	Fig4b_Dimension2
175†	IW-425			MCU-5	Wilson				hirsutum	improved	Australia										outlier in SNP analysis
176†	IW-137			MCU-5	Wilson				hirsutum	improved	Australia										outlier in SNP analysis
177†	IW-380			MCU-5	Wilson				hirsutum	improved	Australia										outlier in SNP analysis
178†	IW-086			MCU-5 (pool)	Wilson				hirsutum	improved	Australia										outlier in SNP analysis
185	IW-018			Namcala	Wilson				hirsutum	improved	Australia											-0.0569668	0.00495167	0.0742398	0.153035
186	IW-314			Namcala (pool)	Wilson				hirsutum	improved	Australia											-0.0539475	-0.0643713	0.145329	0.0940694
230	IW-126			Riverina Poplar	Wilson				hirsutum	improved	Australia											-0.0849153	0.0616744	-0.108842	0.0512009
231	IW-447			Riverina Poplar (pool) rpt	Wilson				hirsutum	improved	Australia											-0.0989172	0.00947477	-0.0378258	0.00754368
244	IW-412			Sicala 3-2	Wilson				hirsutum	improved	Australia											-0.0881112	-0.0405152	-0.00055674	-0.195435
246	IW-019			Sicala 40	Wilson				hirsutum	improved	Australia											-0.0739324	0.076715	-0.110852	0.0901283
247	IW-020			Sicot 70	Wilson				hirsutum	improved	Australia											-0.0797764	0.0572547	-0.118102	0.0259067
248	IW-104			Sicot 71	Wilson				hirsutum	improved	Australia											-0.0795819	0.0586731	-0.118159	0.0290323
249	IW-088			Sicot 71 (pool)	Wilson				hirsutum	improved	Australia											-0.0778721	0.0595775	-0.116712	0.021029
250	IW-140			Sicot 81	Wilson				hirsutum	improved	Australia											-0.0843692	0.0472094	-0.0853054	0.0313126
251	IW-340			Sicot 81 (pool)	Wilson				hirsutum	improved	Australia											-0.0913505	0.045918	-0.089141	0.0292522
252	IW-151			Sicot 189	Wilson				hirsutum	improved	Australia											-0.0882776	0.0623632	-0.140924	0.0120015
253	IW-363			Sicot 189 (pool)	Wilson				hirsutum	improved	Australia											-0.0879493	0.0622663	-0.141592	0.0115203
254	IW-152			Sicot F-1	Wilson				hirsutum	improved	Australia											-0.0636924	0.044736	-0.131392	-0.00865603
255	IW-352			Sicot F-1 (pool)	Wilson				hirsutum	improved	Australia											-0.0678671	0.0505916	-0.134964	0.0124444
256	IW-358			Siokra 1-4	Wilson				hirsutum	improved	Australia											-0.0728027	0.0682917	-0.0928552	0.0314577
258	IW-376			Siokra 1-4 (pool)	Wilson				hirsutum	improved	Australia											-0.0724695	0.0682643	-0.0926474	0.031104
259‡	AH-616	SA-2241	607166	Siokra 104-90	NCGC	Australia	n/a	n/a	hirsutum	improved	Australia			yes	24.73	0.61	17.04	1.505	9.09677	0.0494214		-0.082758	0.0624409	-0.142398	-0.0209643
3	AH-636	SA-1167	529233	320F	NCGC	India	n/a	New Delhi	hirsutum	improved	Central Asia			yes	25.26		21.22		9.90323			-0.0351759	0.000328045	0.000379522	0.0243557
48	AH-666	SA-1204	529269	CB 4011 Dehkanin	NCGC	Uzbekistan	n/a	n/a	hirsutum	improved	Central Asia			yes	20.44	0.638514	22.08	0.623538	8.85366	0.16977		-0.0137292	-0.115139	0.16486	-0.037434
159	AH-661	SA-1234	529297	Lisina 11 CB 4021	NCGC	Pakistan	n/a	n/a	hirsutum	improved	Central Asia			yes	22.2133	1.53549	17.57	2.40033	9.425	0.385789		-0.00845433	-0.0296587	0.0329116	0.0390409
193	AH-698	SA-1238	529301	Pak 4F CB 4025	NCGC	Pakistan	n/a	n/a	hirsutum	improved	Central Asia			yes	22	0.35171	16.45	0.70316	9	0.397748		-0.0151824	-0.0145412	0.0156348	0.0209436
194	AH-424	SA-3232		Pak-22 Vir-5850	NCGC	Russia (Pakistan)	n/a	Saint Petersburg, N.I. Vavilov (Institute of Plant Industry)	hirsutum	improved	Central Asia			yes	26.39	0.19799	19.06	0.763675	8.72414	0.215861		-0.0468375	0.00567175	0.0280814	0.0609522
235†	AH-385	SA-2572	630195	S-6524	NCGC	UNITED STATES	MISSISSIPPI	DELTAPINE, SCOTT, MS (P. STEFANY)	hirsutum	improved	Central Asia										outlier in SNP analysis
283	AH-P9-063	SA-1392	529447	Tashkent I	NCGC	Uzbekistan	Tashkent	Tashkent	hirsutum	improved	Central Asia			yes	22.7333	0.109697	23.9	0.747462	12.6604	0.0533665		-0.0547458	0.00385281	0.0663998	0.106628
284	AH-P9-041	SA-1393	529448	Tashkent II	NCGC	Uzbekistan	Tashkent	Tashkent	hirsutum	improved	Central Asia			yes	22.9233	0.512087	21.66	0.436616	11.4483	0.0144774		-0.0566086	-0.0740887	0.0862271	-0.118033
285	AH-635	SA-1394	529449	Tashkent III	NCGC	Uzbekistan	Tashkent	Tashkent	hirsutum	improved	Central Asia			yes	22.4633	0.381357	22.26	0.28746	13.125	0.287262		-0.0525861	0.00898054	0.0625392	0.0844996
296	AH-622	SA-3256		VIR-6615 MCU-5	NCGC	Russia (India)	n/a	Saint Petersburg, N.I. Vavilov (Institute of Plant Industry)	hirsutum	improved	Central Asia			yes	22.9533	0.12741	18.61	0.37099	11.75	0.143105		-0.0557271	0.00892737	0.038851	0.0608843
46	AH-P9-008	SA-0501	528805	Cambodia 4	NCGC	Cambodia	n/a	n/a	hirsutum	improved	China/Southeast Asia			yes	19.85	0.18	22.07	0.904378	11.2642	1.05065		-0.0668608	0.0195093	-0.0153324	-0.0212843
156	AH-P9-071	SA-3208		Liao Mian 7 Hao	NCGC	People's Republic of China	n/a	Received Thru CPCSD, Shafter Ca.	hirsutum	improved	China/Southeast Asia			yes	22.1933	0.481906	21.74	0.955737	11.9355	0.089814		-0.0641962	0.0187543	0.00831832	0.0394041
163	AH-627	SA-1423	529478	Lou Mienne	NCGC	People's Republic of China	Jiangsu	Nanjing, Jiangsu Acad. Ag. Sci.	hirsutum	improved	China/Southeast Asia			yes	22.2667	0.083865	21.46	0.680025	10.3333	0.0392837		-0.061902	-0.0723837	0.0496227	-0.200396
242	AH-455	SA-3203		Shan 5245	NCGC	People's Republic of China	n/a	Received Thru CPCSD, Shafter Ca.	hirsutum	improved	China/Southeast Asia			yes	21.6167	0.22301	21.95	0.295014	10.0345	0.438894		-0.077101	0.0225396	-0.0156167	-0.0401767
243	AH-676	SA-3204		Shan 5710	NCGC	PR CHINA	--------------------	RECEIVED THRU CPCSD, SHAFTER CA.	hirsutum	improved	China/Southeast Asia											-0.062499	-0.0809439	0.111937	-0.0868475
300	AH-576	SA-3205		Zhong Mian Suo 7 hao	NCGC	People's Republic of China	n/a	Received Thru CPCSD, Shafter Ca.	hirsutum	improved	China/Southeast Asia			yes	23.44	0.692965	19.84	0.473762	9.36667	0.329983		-0.0674391	0.00319132	0.0381212	0.0402524
301	AH-679	SA-3206		Zhong Mian Suo 8 hao	NCGC	People's Republic of China	n/a	Received Thru CPCSD, Shafter Ca.	hirsutum	improved	China/Southeast Asia			yes	16.9133	0.185562	26.37	0.500899	7.5	0.182872		-0.0834971	0.0285373	-0.0325817	-0.00470469
302	AH-442	SA-3207		Zhong Mian Suo 9 hao	NCGC	People's Republic of China	n/a	Received Thru CPCSD, Shafter Ca.	hirsutum	improved	China/Southeast Asia			yes	19.4867	0.340196	24.02	0.956312	8.37838	0.479959		-0.0809483	0.0310206	-0.0346601	-0.0784239
2	AH-P9-018	SA-1441	529495	1OE	NCGC	Greece	n/a	n/a	hirsutum	improved	Europe			yes	20.83	0.402865	21.81	0.489524	10.34	0.282843		-0.0515025	-0.00550575	0.0283979	0.0347413
4	AH-P9-031	SA-1442	529496	4S-180	NCGC	Greece	n/a	n/a	hirsutum	improved	Europe			yes	23.81	0.18	21.1	0.375011	11.2353	0.330101		-0.0619016	0.00850863	-0.022206	-0.0245375
21	AH-650	SA-1395	529450	Aleppo I	NCGC	Syria	n/a	Aleppo	hirsutum	improved	Europe			yes	23.3633	0.155349	20.64	0.563205	11.4595	0.0949578		-0.0733626	0.0162115	0.0254832	0.0650402
30	AH-667	SA-1724	532789	Beli Izvor	NCGC	Bulgaria	n/a	Chirpan (Cotton Res. Ins.)	hirsutum	improved	Europe			yes	22.6333	0.777003	20.59	0.4389	9.91176	0.217071		-0.0417265	-0.0137504	0.0638964	0.0735416
42	AH-581	SA-1407	529462	Bulgaria P73	NCGC	Bulgaria	n/a	Chirpan	hirsutum	improved	Europe			yes	22.6067	0.115036	21.62	0.905778	10.7073	0.456525		-0.0402659	-0.00705757	0.0431422	0.0661738
54	AH-691	SA-1166	529232	Christidis 53D7	NCGC	Greece	n/a	n/a	hirsutum	improved	Europe			yes	21.5033	0.397157	20.45	0.37899	10.4615	0.00362619		-0.0573538	0.00980905	0.0243908	0.0317973
72	AH-648	SA-1757	606815	Cristina	NCGC	Spain	n/a	Sevilla	hirsutum	improved	Europe			yes	23.75	0.399625	22.05	0.625486	9.46875	0.0791218		-0.0734874	0.0275083	0.0186362	0.0635786
128	AH-479	SA-1727	532792	Garant	Frelichowski	Bulgaria	n/a	Chirpan (Cotton Res. Ins.)	hirsutum	improved	Europe			yes	23.5033	0.258134	22.33	0.478435	10.9032	0.0179221		-0.051096	0.00638085	0.0370785	0.0903688
192	AH-595	SA-1726	532791	Ogosta	NCGC	BULGARIA	--------------------	TCHIRPAN (COTTON RESH. INS.)	hirsutum	improved	Europe											-0.050064	-0.00545514	0.0629405	0.0464399
294	AH-617	SA-1758	606816	Victoria	NCGC	Spain	n/a	Sevilla	hirsutum	improved	Europe			yes	22.5767	0.228546	20.93	0.388887	10.5278	0.431444		-0.0755009	0.0363936	-0.0129151	0.0482993
56	AH-717	SA-2206	570666	Ciano Cocorim 92	NCGC	Mexico	Sonora	Cuidad Obregon	hirsutum	improved	Mexico/Central America			yes	23.29	0.323574	21.48	0.705006	9.9	0.0479008		-0.0751485	0.0254214	-0.0329106	0.00190783
17	AH-603	SA-1202	529267	AK Djura 182	NCGC	UZBEKISTAN			hirsutum	improved	n/a	n/a										-0.0381647	-0.0181505	0.0542613	0.0200215
58	AH-278			Co27(Gh) / Guazuncho 2	Lacape	Argentina			hirsutum	improved	n/a	n/a										-0.083174	0.0402348	-0.0621108	-0.0588961
113	AH-612	SA-0186	528575	Felistana UA-7-18	NCGC	Trinidad and Tobago	n/a	Trinidad	hirsutum	improved	n/a	n/a		yes	21.4964	1.08656	21.41	0.0602967	13.3684	0.250175		-0.0258901	-0.107776	0.162425	-0.0631572
130	AH-481			GL 7	Giband	Ivory Coast			hirsutum	improved	n/a	n/a										-0.0480865	-0.0110506	0.0538078	0.0373844
164	IW-131			LuMien14	Wilson	People's Republic of China			hirsutum	improved	n/a	n/a										-0.04741	-0.000764296	0.0531954	0.077418
165	IW-074			LuMien 14 (pool)	Wilson	People's Republic of China			hirsutum	improved	n/a	n/a										-0.0820336	0.0542683	-0.106292	-0.033725
166	IW-092			LuMien14	n/a	People's Republic of China			hirsutum	improved	n/a	n/a										-0.0985563	0.0538164	-0.132745	-0.00570111
168	AH-272			M240	Fang				hirsutum	improved	n/a	n/a										-0.0708349	0.0297368	-0.0372288	-0.0295306
169	AH-421			Mac7-0238	Scheffler				hirsutum	improved	n/a	n/a										0.0425389	-0.0521732	0.0903251	-0.173271
170	AH-705	SA-0963	529033	Magnolia	NCGC	UNITED STATES	MISSISSIPPI	SCOTT (DP&L CO.)	hirsutum	improved	n/a	n/a										-0.067443	-0.0611273	0.0517411	-0.138804
23	AH-580	SA-1262	529318	Allen 333	NCGC	Togo	n/a	Anie-Mono Research Station	hirsutum	improved	Northern Africa			yes	25.3167	0.481802	19.97	0.0907377	11.5641	0.40528		-0.0446338	-0.0113548	0.0549463	0.0433765
29	AH-P9-029			B163	Giband	Central African Republic			hirsutum	improved	Northern Africa											-0.0331731	-0.102349	0.154442	-0.0936826
32	AH-560			BJA 592	Giband	Central African Republic			hirsutum	improved	Northern Africa											-0.0312411	-0.107232	0.173548	-0.0441003
33	AH-672	SA-1326	529382	BJA glandless nectariless	NCGC	CHAD	--------------------	MOUNDOU, BEBDDJIA STATION	hirsutum	improved	Northern Africa											-0.0221186	-0.103539	0.17354	-0.0601161
35	AH-503	SA-1243	529305	BPA 68 CB 4030	NCGC	Uganda	n/a	n/a	hirsutum	improved	Northern Africa			yes	24.5967	0.125831	19.68	1.48736	9.80556	0.231774		-0.0416992	0.000191198	0.0285121	0.0286907
124	AH-539			FK 290	Giband	Burkina Faso			hirsutum	improved	Northern Africa											-0.0265539	-0.0873738	0.165094	-0.00451
148	AH-566			IRMA D 742	Giband	Cameroon			hirsutum	improved	Northern Africa											-0.0292029	-0.116809	0.188967	-0.0216018
191	AH-486			NTA 90-8	Giband	Mali			hirsutum	improved	Northern Africa											-0.0361549	-0.0983133	0.144136	-0.105007
225	AH-652	SA-1269	529325	Reba B50	NCGC	Chad	n/a	Moundou, Bebddjia Station	hirsutum	improved	Northern Africa			yes	23.91	0.551543	19.81	0.961665	10.75	0.080353		-0.0615393	0.0187658	0.0212235	0.056283
226	AH-655	SA-1330	529386	REBA P279 (REBA B-50 X DPL SMO.)	NCGC	Chad	n/a	Moundou, Bebddjia Station	hirsutum	improved	Northern Africa			yes	21.1633	0.349333	24.01	0.460905	9.46667	0.225601		-0.0698835	0.0260587	-0.0210808	-0.0565296
227	AH-531			Reba P279	Giband	Paraguay			hirsutum	improved	Northern Africa											-0.0521902	-0.0482777	0.0858326	-0.0524894
238	AH-579	SA-1246	529308	SATU 65 CB 4033	NCGC	Uganda	n/a	n/a	hirsutum	improved	Northern Africa			yes	22.2267	0.469716	20.66	1.03928	10.5556	0.382699		-0.0414816	-0.00831661	0.0474796	0.0452552
261	AH-551			Stam F	Giband	Togo			hirsutum	improved	Northern Africa											-0.032947	-0.109483	0.164804	-0.0597196
36	AH-516			BRS 269	Giband	Brazil			hirsutum	improved	South America											-0.0724941	0.0458871	-0.104061	0.0188579
37	AH-558			BRS 286	Giband	Brazil			hirsutum	improved	South America											-0.0801458	0.0516817	-0.094522	-0.00157353
38	AH-527			BRS 293	Giband	Brazil			hirsutum	improved	South America											-0.0748691	0.0735021	-0.137954	-0.0082263
39	AH-542			BRS 335	Giband	Brazil			hirsutum	improved	South America											-0.0852336	0.0504677	-0.124	-0.008211
40	AH-559			BRS 336	Giband	Brazil			hirsutum	improved	South America											-0.0786201	0.0489868	-0.0812881	0.0142482
41	AH-498			BRS 372	Giband	Brazil			hirsutum	improved	South America											-0.0726077	0.0488503	-0.0949056	0.0196681
49	AH-533			CD 408	Giband	Brazil			hirsutum	improved	South America											-0.0800321	0.0626107	-0.0995616	-0.0191291
50	AH-501			CD 410	Giband	Brazil			hirsutum	improved	South America											-0.0689871	0.0388195	-0.0438945	-0.000163645
52	AH-P9-002	SA-1759	606817	Chaco 510 INTA	NCGC	Argentina	n/a	Buenos Aires	hirsutum	improved	South America			yes	25.1533	0.124231	22.02	0.398873	10.6341	0.415832		-0.0657335	0.0312404	-0.00718212	0.0456945
53	AH-499			Chaco 520	Giband	Argentina			hirsutum	improved	South America											-0.063525	0.0327406	-0.0439046	0.0664969
69	AH-431	SA-3475		Colombia 1 Gossica N21 VIR-7263	NCGC	RUSSIA (COLOMBIA)	ST PETERSBURG	NI VAVILOV INST OF PLANT IND	hirsutum	improved	South America											-0.065516	0.0203789	0.0131444	-0.000536845
125	AH-495			FMT 701	Giband	Brazil			hirsutum	improved	South America											-0.0856911	0.061944	-0.135262	0.0100145
126	AH-P9-023			FMT 709	Giband	Brazil			hirsutum	improved	South America											-0.0850587	0.0599284	-0.126649	0.00959077
133	AH-684	SA-1760	606818	Gringo Inta	NCGC	Argentina	n/a	Buenos Aires	hirsutum	improved	South America			yes	24.66	0.163707	21.55	1.67757	10.1622	0.000444442		-0.0674268	0.0284676	-0.0235519	0.00425651
134	AH-488	SA-1761	606819	Guazuncho II	NCGC	Argentina	n/a	Buenos Aires	hirsutum	improved	South America			yes	22.79	0.483839	23.55	0.214554	9.52941	0.275423		-0.0733338	0.0309481	-0.0250078	0.0129076
139	AH-549	SA-1348	529404	IAC 17	NCGC	Brazil	Sao Paulo	Campinas	hirsutum	improved	South America			yes	22.5367	0.0971253	23.02	0.670398	11.5532	0.00658211		-0.0749474	0.0218056	-0.016614	-0.0259402
140	AH-693	SA-1349	529405	IAC 18	NCGC	Brazil	Sao Paulo	Campinas	hirsutum	improved	South America			yes	23.33	0.20664	20.25	0.655744	11.9545	0.3415		-0.0642984	0.0178057	0.0187596	0.0357694
141	AH-P9-003			IAC 25 RMD	Giband	Brazil			hirsutum	improved	South America											-0.0639872	0.0250356	-0.0212669	0.0137007
143	AH-P9-011			IMA 12427	Giband	Brazil			hirsutum	improved	South America											-0.0742758	0.0543019	-0.0931301	0.0252437
144	AH-P9-051			IMA 1318	Giband	Brazil			hirsutum	improved	South America											-0.0844806	0.0446239	-0.0686093	-0.0285348
145	AH-P9-069			IMA 3869	Giband	Brazil			hirsutum	improved	South America											-0.0883292	0.0582573	-0.107244	0.0211862
146	AH-529			IMA 6035	Giband	Brazil			hirsutum	improved	South America											-0.0786831	0.0385504	-0.0863335	-0.0028543
147	AH-507			IMACD 8276	Giband	Brazil			hirsutum	improved	South America											-0.0776866	0.044918	-0.0759401	0.0305758
222	AH-623	SA-1762	606820	Pora INTA	NCGC	ARGENTINA	--------------------	BUENOS AIRES	hirsutum	improved	South America											-0.0480734	-0.0849599	0.134925	-0.0938769
228	AH-687	SA-2223	607158	Reba P288	NCGC	Paraguay	n/a	Asuncion	hirsutum	improved	South America			yes	24.6267	0.333067	18.5	0.975209	10	0.0942809		-0.0682621	0.0443438	-0.0410343	-0.0126145
237	AH-697	SA-0986	529055	Saenz Pena 61	NCGC	ARGENTINA	--------------------	----------------------------------	hirsutum	improved	South America											-0.0677827	0.0182206	0.0125871	0.0327611
5	AH-525	SA-1297	529353	A-618	NCGC	Mozambique	n/a	Lourenco Marques	hirsutum	improved	Southern Africa			yes	23.63	0.207846	19.45	0.621932	10	0.259272		-0.0296338	-0.0976927	0.158766	-0.0602834
6	AH-628	SA-1300	529356	A-637-33	NCGC	Mozambique	n/a	Lourenco Marques	hirsutum	improved	Southern Africa			yes	24.3833	0.320832	19.92	0.453468	10.2333	0.00138648		-0.0397011	-0.00459511	0.0328556	0.0409605
18	AH-689	SA-1283	529339	ALA 70-236	NCGC	SWAZILAND	--------------------	LOWVELD EXP. STA., BIG BEND	hirsutum	improved	Southern Africa											-0.0457133	-0.0833807	0.175311	0.0285501
19	AH-510	SA-1440	529494	Albar 627	NCGC	Zambia	n/a	n/a	hirsutum	improved	Southern Africa			yes	23.5533	0.497024	21.83	0.461122	12.4146	0.101474		-0.0514356	0.00478326	0.0359418	0.0689369
20	AH-496			Albar K603	Giband	Zimbabwe			hirsutum	improved	Southern Africa											-0.0624658	0.00488768	0.0274106	0.0448207
55	AH-512			Chureza 87	Giband	Zambia			hirsutum	improved	Southern Africa											-0.0511074	-0.00283686	0.042802	0.0464285
158	AH-456	SA-2332	607199	Limpopo	NCGC	South Africa	Rustenburg	Tobacco & Cotton Research Ins.	hirsutum	improved	Southern Africa			yes	22.7333	0.353601	21.81	0.684178	11.3333	0.0471405		-0.0594189	0.0130775	0.0547115	0.116103
172	AH-646	SA-2330	607197	Marico (Smooth)	NCGC	South Africa	Rustenburg	Tobacco & Cotton Research Ins.	hirsutum	improved	Southern Africa			yes	24.3333	0.334863	20	0.119304	10.8571	0.242437		-0.0737263	0.0436396	-0.0848475	0.0106612
236	AH-P9-075	SA-2326	607193	Sabie	NCGC	South Africa	Rustenburg	Tobacco & Cotton Research Ins.	hirsutum	improved	Southern Africa			yes	24.14	0.726705	19.09	1.67757	11.5517	0.159844		-0.0646395	0.0109489	0.0298408	0.0752764
292	AH-577	SA-1285	529341	UK 64	NCGC	Tanzania	n/a	n/a	hirsutum	improved	Southern Africa			yes	24.5267	0.326548	22.77	1.10889	11.9	0.340085		-0.0545238	0.00754196	0.0245711	0.0771126
293	AH-489			UK 77	Giband	Tanzania			hirsutum	improved	Southern Africa											-0.0503584	0.00369549	0.013478	0.0129611
295	AH-401	SA-3237		VIR-5913 BANCROFT M 64/153	NCGC	RUSSIA (RSA)	ST PETERSBURG	NI VAVILOV INST OF PLANT IND	hirsutum	improved	Southern Africa											-0.0445619	-0.0146489	0.0594843	0.0738485
1	AH-405			08-WZ-51	Hague				hirsutum	improved	United States	n/a										-0.0859981	0.0465183	-0.0714772	-0.0193586	0.0512436	0.0635455
7	AH-669	SA-0517	528816	Acala 111 (Rogers)	NCGC	UNITED STATES	TEXAS	COLLEGE STATION	hirsutum	improved	United States	western										-0.049624	-0.0881068	0.171922	0.0228847	-0.0936591	-0.175046
8	AH-671	SA-0239	528607	Acala 1517 (New Mexico)	NCGC	United States	Arizona	Sacaton	hirsutum	improved	United States	western		yes	23.4333	0.239653	20.23	1.03467	12.4167	0.25876		-0.0481967	-0.0920799	0.176932	0.0397351	-0.105026	-0.160187
9	AH-467	SA-2580	612326	Acala 1517-99	Frelichowski	United States	New Mexico	Las Cruces (New Mexico State University)	hirsutum	improved	United States	western		yes	23.5133	0.090185	21.45	0.542433	11.2222	0.130946		-0.0601923	-0.00491997	0.062872	0.0815456	-0.0850254	-0.0256553
10	AH-711	SA-1103	529169	Acala 5	NCGC	United States	Arizona	Sacaton	hirsutum	improved	United States	western		yes	21.0267	0.133167	21.7	0.870019	12.7209	0.164443		-0.065658	-0.0211917	0.0446125	-0.0286755	0.00190604	-0.0606515
11	AH-407			Acala Maxxa	Stelly/VanDeynze				hirsutum	improved	United States	western										-0.0668223	0.00592953	0.0538339	0.0998938	-0.104354	-0.00708166
12	AH-485			Acala Maxxa	Giband	UNITED STATES			hirsutum	improved	United States	western										-0.0630262	0.0186882	0.0399166	0.108572	-0.102418	0.00474349
13	AH-406			Acala NemX1	Stelly - Ting				hirsutum	improved	United States	western										-0.0601756	0.0172094	0.0301818	0.136919	-0.129503	0.0303139
14	AH-386			Acala NemX2	Stelly - Ting				hirsutum	improved	United States	western										-0.063053	0.0149148	0.0289124	0.107846	-0.0961549	0.0181272
15	AH-P9-055	SA-3781	542049	Acala Royale	NCGC	United States	California	n/a	hirsutum	improved	United States	western		yes	22.96		22.08		10.5667			-0.0652189	0.0299154	0.0131227	0.116113	-0.100673	0.0272349
16	AH-202			Acala Ultima	Fang				hirsutum	improved	United States	western										-0.0781291	-0.0056624	0.0427018	0.0704238	-0.0784384	-0.00897935
22	AH-587	SA-3873		All Tex Atlas	NCGC				hirsutum	improved	United States	plains										-0.0656986	0.0187356	0.0250085	0.105556	-0.104601	0.0203574
24	AH-659	SA-0717	528912	Arkansas 10	NCGC	UNITED STATES	ARKANSAS	MARIANNA	hirsutum	improved	United States	midsouth										-0.0534464	-0.0824557	0.153284	-0.0229287	-0.0528835	-0.156944
25	AH-586	SA-2316	595852	Arkot 8102	NCGC	UNITED STATES	ARKANSAS	FAYETTVILLE, UA, F. BOURLAND	hirsutum	improved	United States	midsouth										-0.0773537	0.0436213	-0.0653905	0.00989458	0.00761083	0.0703459
26	AH-615	SA-3112	628634	Arkot 8606	NCGC	United States	Arkansas	Fayetteville (University of Arkansas)	hirsutum	improved	United States	midsouth		yes	22.87	0.23516	19.06	0.992287	10.2069	0.466528		-0.0702836	0.0280882	-0.0508222	0.0134014	-0.000778447	0.0697021
27	AH-641	SA-1149	529215	Auburn 56	NCGC	United States	Mississippi	Stoneville	hirsutum	improved	United States	eastern		yes	23.0067	0.317543	22.04	0.933292	11.5833	0.455334		-0.065499	-0.0646964	0.0757909	-0.0991387	0.0387965	-0.120489
28	AH-614	SA-2413	607237	Auburn 634 RNR	NCGC	United States	Alabama	Auburn University (J. Kapalman)	hirsutum	improved	United States	eastern		yes	22.2833	0.0378594	21.74	0.515881	10.5263	0.168567		-0.0486789	0.0148905	-0.0216489	0.0553095	-0.0413617	0.0454439
31	AH-651	SA-0148	528548	Big Boll Triumph UA 8-20 (P1)	NCGC	Trinidad and Tobago	n/a	Trinidad	hirsutum	improved	United States	n/a		yes	22.8733	0.509346	20.2	0.23029	11.9744	0.228352		-0.0457846	-0.0119194	0.0564131	0.062598	-0.0644786	-0.0196526
34	AH-591	SA-1136	529202	Blight Master	NCGC	United States	Texas	College Station	hirsutum	improved	United States	plains		yes	20.65	0.473181	23.31	0.680882	12.6071	0.082728		-0.074344	0.0307435	-0.0105841	0.0498452	-0.0499089	0.0290667
43	AH-590	SA-2383	603002	CABD3CABCH-1-89	NCGC	UNITED STATES	TEXAS	COLLEGE STATION (K. EL-ZIK, TAMU)	hirsutum	improved	United States	plains										-0.0591283	0.0589625	0.00223265	0.110984	-0.141758	0.0381197
44	AH-702	SA-2388	603007	CABD3SHP3S-1-90	NCGC	UNITED STATES	TEXAS	COLLEGE STATION (K. EL-ZIK, TAMU)	hirsutum	improved	United States	plains										-0.0633187	0.0588907	-0.00426264	0.0926061	-0.117352	0.0402516
45	AH-647	SA-2386	603005	CAHUGLBBCS-1-88	NCGC	UNITED STATES	TEXAS	COLLEGE STATION (K. EL-ZIK, TAMU)	hirsutum	improved	United States	plains										-0.0710205	0.0389221	-0.0014595	0.0824856	-0.100532	0.0401171
47	AH-410	SA-2298	607180	Cascot B-2	NCGC	United States	Texas	Loraine	hirsutum	improved	United States	plains		yes	22.0933	0.205264	23.8	0.199249	9.44737	0.0877238		-0.0548075	0.0385676	0.0164813	0.081969	-0.111438	0.0133527
51	AH-643	SA-2382	603001	CD3HCHULBH-1-88	NCGC	UNITED STATES	TEXAS	COLLEGE STATION (K. EL-ZIK, TAMU)	hirsutum	improved	United States	plains										-0.0612802	0.0567926	0.00272237	0.106161	-0.13863	0.0391968
57	AH-594	SA-0296	528645	Cleveland W.R. Wannamaker's	NCGC	United States	Arizona	Sacaton	hirsutum	improved	United States	eastern		yes	23.2233	0.245425	20.66	0.421228	11.32	0.0767716		-0.0510337	-0.00270655	0.0269513	0.0460299	-0.039851	0.0108216
59	AH-601	SA-1210	529275	Central (Sel Coker 100)	NCGC	VENEZUELA		GUARICO COTTON COMPANY	hirsutum	improved	United States	eastern										-0.0784405	0.024013	0.00291785	0.0187636	-0.0352577	0.0107844
60	AH-696	SA-0451	528761	Coker 100 WILT	NCGC	United States	Mississippi	Stoneville	hirsutum	improved	United States	eastern		yes	24.2767	0.333217	20.5	0.700643	10.25	0.119752		-0.0777591	0.0244063	-0.00785928	0.00835373	-0.0170071	0.025076
61	AH-649	SA-1182	529247	Coker 201	NCGC	United States	South Carolina	Hartsville	hirsutum	improved	United States	eastern		yes	25.5667	0.197315	20.65	0.393234	11.1111	0.212594		-0.0833578	0.0295872	-0.0122611	-0.0122219	0.00731295	0.0247658
62	AH-553			Coker 312	VanDeynze				hirsutum	improved	United States	eastern										-0.0750702	0.0209765	0.0209098	-0.00433818	0.00112836	-0.00109742
63	AH-286	SA-1213	529278	Coker 312	NCGC	United States	South Carolina	Hartsville	hirsutum	improved	United States	eastern		yes	17.8		24.52		8.43333			-0.0777675	0.0306532	-0.028496	-0.0158162	0.018107	0.0220553
64	IW-004			Coker 315	Wilson				hirsutum	improved	United States	eastern										-0.0816395	0.0306447	-0.023306	-0.0345405	0.0302557	0.0196685
65	IW-368			Coker 315	Wilson				hirsutum	improved	United States	eastern										-0.081647	0.030632	-0.0232969	-0.0345581	0.0302837	0.0196676
66	IW-313			Coker 315 (pool)	Wilson				hirsutum	improved	United States	eastern										-0.0764238	0.0313076	-0.0221076	-0.0349304	0.0302189	0.0185225
67	AH-245			Coker 315	Fang				hirsutum	improved	United States	eastern										-0.0814267	-0.0142154	0.0146728	-0.0735619	0.0462682	-0.0373472
68	AH-654	SA-0253	528617	Coker's Clevewilt #3	NCGC	United States	Arizona	Sacaton	hirsutum	improved	United States	eastern		yes	23.15	0.481248	23.68	0.460326	11.2121	0.0787775		-0.0416117	-0.015831	0.0876379	0.0868095	-0.109063	-0.0329455
70	AH-620	SA-0429	528743	Columbia	NCGC	United States	Arizona	Sacaton	hirsutum	improved	United States	eastern		yes	20.17	0.105357	24.4	0.13	12.3864	0.12568		-0.050881	0.00205122	0.0447163	0.0535176	-0.0559119	-0.00795117
71	AH-631	SA-0053	528466	Cook 912 Pope	NCGC	United States	n/a	n/a	hirsutum	improved	United States	eastern		yes	25.4767	0.234592	20.22	0.808022	10.7667	0.00532231		-0.0394505	-0.0125715	0.0602646	0.0518467	-0.0616162	-0.0172374
73	AH-633	SA-2454	607278	CS 8610	NCGC	UNITED STATES	TEXAS	TAEX, COLLEGE STA. (W. SMITH)	hirsutum	improved	United States	plains										-0.0710048	0.0284811	0.0180159	0.0773529	-0.102077	0.0202645
74	AH-644	SA-1156	529222	Dekalb 220	NCGC	United States	Mississippi	Stoneville	hirsutum	improved	United States	n/a		yes	23.2867	0.436616	21.44	1.58143	11.0741	0.194287		-0.0818099	0.0408468	-0.023608	-0.00777677	0.011641	0.0314661
75	AH-608	SA-1302	529358	Del Cerro	NCGC	Brazil	Minas Gerais	Belo Horizonte	hirsutum	improved	United States	n/a		yes	21.1967	0.372335	24.45	0.655464	15.0645	0.0869627		-0.0664606	0.0139381	0.0190356	0.0746379	-0.0639228	0.0122144
76	AH-P9-074	SA-1193	529258	Delcot 277	NCGC	United States	n/a	n/a	hirsutum	improved	United States	midsouth		yes	22.98	0.330606	23.89	0.158745	11.8	0.155563		-0.0697149	0.0215137	0.036841	0.0701654	-0.0924404	0.00547995
77	AH-658	SA-0309	528655	Delfos 9169	NCGC	United States	Mississippi	Stoneville	hirsutum	improved	United States	midsouth		yes	23.78	0.403361	22.35	0.634114	11.6809	0.346031		-0.063912	-0.0696946	0.0818331	-0.105284	0.0452006	-0.126777
78	IW-124			Delta Opal	Wilson				hirsutum	improved	United States	midsouth										-0.0838127	0.054926	-0.126087	0.00763317	0.0457944	0.10405
79	IW-344			Delta Opal	Wilson				hirsutum	improved	United States	midsouth										-0.0843546	0.0552278	-0.123883	0.00291968	0.0503671	0.0998951
80	IW-325			Delta Opal (pool)	Wilson				hirsutum	improved	United States	midsouth										-0.0934279	0.0487451	-0.123283	0.000697561	0.0520501	0.103048
81	AH-P9-061	SA-1153	529219	Deltapine Smoothleaf	NCGC	United States	Mississippi	Stoneville	hirsutum	improved	United States	midsouth		yes	22.8633	0.124231	23.48	1.0232	9.87879	0.152001		-0.0853347	0.0385767	-0.071083	-0.115785	0.138889	0.0270252
82	AH-P9-073	SA-0870	528969	Deltapine 6	NCGC	United States	Louisiana	Baton Rouge (Louisiana State University)	hirsutum	improved	United States	midsouth		yes	21.28	0.252389	21.19	0.219393	11.4146	0.222806		-0.045525	-0.0952503	0.130718	-0.0843074	0.0216813	-0.153009
83	AH-629	SA-0369	528699	Deltapine 10-1	NCGC	United States	Louisiana	Baton Rouge	hirsutum	improved	United States	midsouth		yes	22.8833	0.255408	22.29	1.21327	12.3846	0.165769		-0.0623205	0.00282005	0.0204005	0.0227511	-0.0216389	0.00188961
84	AH-514	SA-0459	528768	Deltapine 12	NCGC	United States	Mississippi	Stoneville	hirsutum	improved	United States	midsouth		yes	22.3967	0.361709	23.39	0.695725	9.825	0.0281887		-0.0602709	-0.085616	0.0992065	-0.160682	0.110626	-0.150351
85	AH-517	SA-0874	528970	Deltapine 14	NCGC	United States	Louisiana	Baton Rouge (Louisiana State University)	hirsutum	improved	United States	midsouth		yes	22.17	0.0953939	23.61	0.325628	10.5	0.292944		-0.0720824	-0.0637485	0.0407396	-0.219232	0.182668	-0.128458
86	AH-578	SA-1186	529251	Deltapine 16	NCGC	United States	Mississippi	Scott	hirsutum	improved	United States	midsouth		yes	21.14	0.522015	24.75	1.11791	9.48485	0.0328108		-0.0918912	0.0368812	-0.0721926	-0.110366	0.135386	0.027815
87	IW-136			Deltapine 16	Wilson				hirsutum	improved	United States	midsouth										-0.0803455	-0.0548259	0.0196264	-0.213276	0.181565	-0.110233
88	IW-337			Deltapine 16 (pool)	Wilson				hirsutum	improved	United States	midsouth										-0.0868816	-0.00888915	-0.0320699	-0.161337	0.161258	-0.0358701
89	AH-642	SA-1513	529567	Deltapine 20	NCGC	UNITED STATES	MISSISSIPPI	SCOTT	hirsutum	improved	United States	midsouth										-0.0866411	0.0440902	-0.100498	-0.114432	0.154365	0.0592479
90	AH-513	SA-1215	529280	Deltapine 25	NCGC	UNITED STATES	MISSISSIPPI	SCOTT	hirsutum	improved	United States	midsouth										-0.0922697	0.0373493	-0.0847511	-0.11979	0.149923	0.040795
91	AH-695	SA-1512	529566	Deltapine 50	NCGC	United States	Mississippi	Scott	hirsutum	improved	United States	midsouth		yes	21.9133	0.306649	23.6	0.521153	10.1273	0.139337		-0.088571	0.0443522	-0.0932263	-0.0898073	0.125616	0.0526808
92	AH-637	SA-3608		Deltapine 55	NCGC				hirsutum	improved	United States	midsouth										-0.0934145	0.0381147	-0.102231	-0.128816	0.163111	0.0501116
93	AH-588	SA-1511	529565	Deltapine 66	NCGC	UNITED STATES	MISSISSIPPI	SCOTT	hirsutum	improved	United States	midsouth										-0.0836996	0.0418644	-0.074997	-0.0909167	0.114242	0.0320418
94	AH-457	SA-2297	607179	Deltapine 80	NCGC	United States	n/a	n/a	hirsutum	improved	United States	midsouth		yes	24.09	0.16	20.16	0.714213	10.5	0.198874		-0.0844924	0.0322876	-0.0566157	-0.0991198	0.114802	0.0182151
95	AH-224			Deltapine 90	Fang				hirsutum	improved	United States	midsouth										-0.0948729	0.0436864	-0.131481	-0.0288371	0.0889259	0.102992
96	IW-081			Deltapine 90	Wilson				hirsutum	improved	United States	midsouth										-0.0886415	0.056738	-0.144408	-0.0251596	0.0907282	0.107928
97	IW-160			Deltapine 90	Wilson				hirsutum	improved	United States	midsouth										-0.0875611	0.0565667	-0.142645	-0.0240481	0.088777	0.106962
98	IW-349			Deltapine 90 (pool)	Wilson				hirsutum	improved	United States	midsouth										-0.0866603	0.0576685	-0.144562	-0.0262948	0.0918456	0.107738
99	AH-569	SA-3139	618609	Deltapine 491	NCGC	UNITED STATES	MISSISSIPPI	DELTA & PINELAND CO. (SCOTT)	hirsutum	improved	United States	midsouth										-0.0862288	0.0540228	-0.0741154	-0.00460257	0.0195731	0.0605756
100	AH-607	SA-2294	607176	Deltapine 826	NCGC	United States	n/a	n/a	hirsutum	improved	United States	midsouth		yes	23.7967	0.205994	22.74	0.310966	11.75	0.0662913		-0.0822363	0.0337272	-0.0526946	-0.0758928	0.0895546	0.0320309
101	AH-261			Deltapine 5690	Fang				hirsutum	improved	United States	midsouth										-0.0772447	0.0394814	-0.100178	-0.0107255	0.0577326	0.0931089
102	AH-240			DeRidder Red	Stelly - Andrea				hirsutum	improved	United States	n/a										-0.0460879	-0.00907676	0.0611992	0.0530031	-0.0715296	-0.0275737
103	AH-699	SA-1466	529520	DES 56	NCGC	United States	Mississippi	Stoneville	hirsutum	improved	United States	midsouth		yes	20.5433	0.655159	22.89	0.762518	9.67857	0.513949		-0.0737726	0.0342884	-0.0642969	-0.0440718	0.0774139	0.0562417
104	AH-686	SA-0998	529067	DES 716	NCGC	UNITED STATES	MISSISSIPPI	STONEVILLE (DELTA BRANCH EX. STA.)	hirsutum	improved	United States	midsouth										-0.074649	-0.053945	0.0201462	-0.226306	0.194473	-0.112207
105	AH-632	SA-0951	529021	Dixie King	NCGC	United States	Mississippi	Indianola (Bobshaw Seed Co.)	hirsutum	improved	United States	midsouth		yes	21.4233	0.541233	22.88	0.626977	13.1515	0.293556		-0.0808708	0.0251368	-0.00681295	0.00030158	-0.0134473	0.00857608
106	AH-621	SA-0852	528956	Dixie Triumph	NCGC	United States	Louisiana	Baton Rouge (Louisiana State University)	hirsutum	improved	United States	eastern		yes	22.9667	0.0981495	20.74	0.513907	12.6279	0.17992		-0.0465446	-0.0971517	0.162194	-0.0557482	-0.0267904	-0.185626
107	AH-656	SA-0294	528643	Dixie Triumph Wannamaker's	NCGC	United States	Arizona	Sacaton	hirsutum	improved	United States	eastern		yes	24.9	0.60803	19.82	0.827184	10.2826	0.114435		-0.0599298	0.00803259	0.0281033	0.0334511	-0.0325694	-0.0109526
108	AH-585	SA-2377	600744	Dunn 219	NCGC	UNITED STATES	TEXAS	SEMINOLE	hirsutum	improved	United States	n/a										-0.068086	0.0189515	0.0278315	0.0796698	-0.0945593	0.00954759
109	AH-521	SA-3209	601199	Dunn 325	NCGC	United States	Texas	Seminole (Dunn Seed Farms Inc.)	hirsutum	improved	United States	n/a		yes	22.38	0.221133	20.35	0.546016	10.4483	0.140561		-0.0756033	0.0450182	-0.0506615	-0.0156786	0.0334145	0.0448922
110	AH-597	SA-1516	529570	Earlistaple 7	NCGC	UNITED STATES			hirsutum	improved	United States	eastern										-0.0591148	0.00724978	0.0475358	0.0637686	-0.0746785	0.000555292
111	AH-685	SA-1158	529224	Empire W.R. 61	NCGC	United States	Mississippi	Stoneville	hirsutum	improved	United States	eastern		yes	20.8867	0.620672	25.08	0.471487	10.4138	0.0609575		-0.0820813	0.0395078	-0.0541001	-0.0424278	0.0529914	0.0344445
112	AH-680	SA-0882	528977	Express 121	NCGC	United States	Louisiana	Baton Rouge (Louisiana State University)	hirsutum	improved	United States	midsouth		yes	23.5067	0.146401	22.39	0.662747	11.0323	0.149189		-0.083377	0.0282961	-0.0290787	0.0184245	-0.0168464	0.0419578
114	AH-243			FiberMax 832	Fang	Australia			hirsutum	improved	United States	n/a										-0.0822952	0.0578253	-0.110165	0.0401636	-0.00163841	0.106761
115	AH-217			FiberMax 966	Fang	Australia			hirsutum	improved	United States	n/a										-0.073107	0.07918	-0.113072	0.088132	-0.0575735	0.114093
116	AH-524			FiberMax 966 (Sicala 40)	Giband	Australia			hirsutum	improved	United States	n/a										-0.0740418	0.0764231	-0.110533	0.0901289	-0.060755	0.109887
117	IW-087			FiberMax 966 (Sicala 40) (pool)	Wilson	Australia			hirsutum	improved	United States	n/a										-0.0755098	0.0760593	-0.112198	0.0868024	-0.0558995	0.112009
119	IW-375			FiberMax 977 (Sicot 53) (pool)	Wilson	Australia			hirsutum	improved	United States	n/a										-0.0777963	0.0491355	-0.125232	0.00843043	0.0477354	0.102145
120	IW-139			FiberMax 989 (Sicala V-2)	Wilson	Australia			hirsutum	improved	United States	n/a										-0.0848994	0.0622741	-0.108114	0.0520103	-0.0151601	0.106599
121	IW-351			FiberMax 989 (Sicala V-2) (pool)	Wilson	Australia			hirsutum	improved	United States	n/a										-0.0852848	0.0624214	-0.108822	0.0505728	-0.0135423	0.10653
122	AH-570			FiberMax 993	Giband	Brazil			hirsutum	improved	United States	n/a										-0.0846705	0.0569754	-0.13699	-0.0114043	0.0716964	0.108367
123	AH-582	SA-1518	529572	FJA	NCGC	UNITED STATES			hirsutum	improved	United States	eastern										-0.0593982	0.00561247	0.00405177	0.0329621	-0.0323749	0.0110546
127	AH-668	SA-3182	633796	GA98028	NCGC	UNITED STATES	GEORGIA	----------------------------------	hirsutum	improved	United States	eastern										-0.0758968	0.0336795	-0.047879	-0.00160454	0.025194	0.0502231
129	AH-714	SA-1742	552537	Georgia King	NCGC	United States	Georgia	n/a	hirsutum	improved	United States	eastern		yes	23.5667	0.260256	20.56	0.339755	10.5625	0.00883883		-0.0785053	0.0286023	-0.0221221	0.00152382	-4.54226e-05	0.0301739
131	AH-625	SA-1025	529094	Gregg	NCGC	United States	Texas	College Station (G.A. Niles)	hirsutum	improved	United States	plains		yes	21	0.513907	21.95	0.271539	11.5641	0.197741		-0.0563594	-0.0772386	0.124147	-0.060634	-0.0131077	-0.152264
132	AH-573	SA-1123	529189	Gregg 35	NCGC	United States	Texas	College Station	hirsutum	improved	United States	plains		yes	21.9967	0.325167	22.04	0.346747	11.1463	0.144008		-0.0547561	-0.0745617	0.123494	-0.0578223	-0.0151085	-0.150478
135	AH-P9-012	SA-2302	578226	H 1220	NCGC	UNITED STATES			hirsutum	improved	United States	midsouth										-0.079928	0.0437909	-0.0630263	-0.0532257	0.0690344	0.0486385
136	AH-660	SA-0864	528964	Half and Half	NCGC	United States	Louisiana	Baton Rouge (Louisiana State University)	hirsutum	improved	United States	plains		yes	22.3667	0.247049	24.09	0.867929	9.78689	0.218686		-0.02773	-0.112242	0.191259	-0.0519571	-0.03337	-0.208895
137	AH-662	SA-0365	528696	Hart	NCGC	United States	Louisiana	Baton Rouge	hirsutum	improved	United States	n/a		yes	23.1333	0.135769	23.25	0.912707	11.4688	0.17362		-0.0645401	0.00688821	0.0605322	0.109496	-0.108196	-8.52792e-05
138	AH-677	SA-0281	528635	Hopi Moencopi	NCGC	United States	Arizona	Sacaton	hirsutum	improved	United States	western		yes	21.06	0.345977	25.8	0.742181	12.3902	0.0454681		-0.0445447	-0.0898611	0.131696	-0.0995002	0.0354538	-0.165422
142	AH-270			im	Fang				hirsutum	improved	United States	n/a										-0.0638162	-0.0407538	-0.00459137	-0.195529	0.170287	-0.0887038
149	AH-674	SA-0280	528634	Kekchi	NCGC	United States	Arizona	Sacaton	hirsutum	improved	United States	plains		yes	22.71	0.543415	21.7	0.419404	10.2353	0.123717		-0.0721559	-0.0534767	0.0226976	-0.228164	0.193644	-0.115528
150	AH-413	SA-2895	592517	Lambright 2020A	NCGC	United States	Texas	Slaton	hirsutum	improved	United States	plains		yes	21.8867	0.0896289	23.9	0.898907	9.70588	0.226104		-0.0571453	0.0132846	0.0463174	0.114082	-0.128756	0.00194748
151	AH-618	SA-3185	601147	Lankart	NCGC	United States	Mississippi	Scott (Delta & Pine Land Company)	hirsutum	improved	United States	plains		yes	22.5467	0.234592	21.14	0.108167	10.2333	0.225778		-0.0809894	-0.0532573	0.0109478	-0.213478	0.186564	-0.101282
152	AH-P9-086	SA-0524	528822	Lankart 57	NCGC	United States	Texas	College Station	hirsutum	improved	United States	plains		yes	23.3933	0.448367	19.82	0.591016	12.8667	0.400694		-0.0741125	0.0213158	0.0230265	0.0595184	-0.0726701	-0.000300872
153	AH-P9-054	SA-2385	603004	LBBCDBOAKH-1-90	NCGC	UNITED STATES	TEXAS	COLLEGE STATION (K. EL-ZIK, TAMU)	hirsutum	improved	United States	plains										-0.0555425	-0.0522479	0.11158	-0.0134803	-0.0509612	-0.109369
154	AH-210			Li1	Fang				hirsutum	improved	United States	n/a										-0.0778462	0.0473075	-0.0989055	0.0109194	0.0368205	0.0987631
155	AH-253			Li2	Fang				hirsutum	improved	United States	n/a										-0.0810084	0.0404787	-0.100832	-0.00280579	0.0498548	0.0955428
157	AH-681	SA-0883	528978	Lightning Express	NCGC	United States	Louisiana	Baton Rouge (Louisiana State University)	hirsutum	improved	United States	eastern		yes	20.9967	0.369369	22.65	0.560744	10.2121	0.149992		-0.0314364	-0.112108	0.147838	-0.0730129	0.0158726	-0.176332
160	AH-664	SA-1046	529115	Lockett 1	NCGC	United States	Oklahoma	Chickasha	hirsutum	improved	United States	plains		yes	22.9267	0.542433	19.96	0.848705	11.4848	0.318647		-0.042085	-0.0922434	0.14437	-0.0560082	-0.0202413	-0.164456
161	AH-713	SA-1533	529587	Lockett BXL	NCGC	United States	n/a	n/a	hirsutum	improved	United States	plains		yes	18.14	0.494975	28.27	0.707107	11.76	0.31702		-0.0655563	-0.0236697	0.0403204	-0.0360388	0.00859214	-0.0683688
162	AH-639	SA-0282	528636	Lone Star	NCGC	United States	Arizona	Sacaton	hirsutum	improved	United States	plains		yes	22.68	0.180831	20.81	1.20766	11.9259	0.326097		-0.0598695	-0.00103587	0.0855311	0.141506	-0.149628	-0.016796
167	AH-683	SA-2367	517936	M-188 RNR	NCGC	UNITED STATES	MISSISSIPPI	STATE COLLEGE (Ray Shepherd)	hirsutum	improved	United States	n/a										0.0303981	-0.11837	0.119458	-0.099592	0.0368451	-0.156292
171	AH-665	SA-2390	603009	Mar 5 PD208S-4-90	NCGC	UNITED STATES	TEXAS	COLLEGE STATION (K. EL-ZIK, TAMU)	hirsutum	improved	United States	plains										-0.0628377	0.0368683	0.0128639	0.104302	-0.127102	0.0320176
173	AH-604	SA-1535	529589	McNair 210	NCGC	United States	Mississippi	Leland	hirsutum	improved	United States	eastern		yes	18.1667	1.08154	28.05	1.60703	8.125	0.383016		-0.0834143	0.032063	-0.0470767	-0.028563	0.0385889	0.0370043
174	AH-710	SA-1472	529526	McNair 235	NCGC	United States	n/a	n/a	hirsutum	improved	United States	eastern		yes	20.9	0.574543	24.4	0.181475	10.5238	0.372979		-0.075739	0.0308445	-0.0106473	0.0197644	-0.0202707	0.0326814
179	AH-472			MD26ne	Scheffler				hirsutum	improved	United States	midsouth										-0.080481	0.0434488	-0.0810246	-0.0386514	0.069124	0.0657918
180	AH-709	SA-2193	566941	MD51ne	NCGC	UNITED STATES	MISSISSIPPI	STONEVILLE	hirsutum	improved	United States	midsouth										-0.082782	0.0624489	-0.142382	-0.0209245	0.0867984	0.11599
181	AH-269			MD52ne	Fang				hirsutum	improved	United States	midsouth										-0.0845852	0.0668367	-0.146974	-0.0503916	0.120564	0.111895
182	AH-232			MD90ne	Fang				hirsutum	improved	United States	midsouth										-0.0854383	0.0544016	-0.12622	-0.0272566	0.0867779	0.0930556
183	AH-592	SA-0027	528444	Meade Clean Seed	NCGC	United States	n/a	n/a	hirsutum	improved	United States	eastern		yes	25.2367	0.590452	17.06	0.711501	12.4688	0.268513		-0.0541216	-0.00294713	0.0452624	0.0182939	-0.0185088	-0.00603431
184	AH-534	SA-0892	528985	Mebane	NCGC	United States	Louisiana	Baton Rouge (Louisiana State University)	hirsutum	improved	United States	plains		yes	22.96	0.275136	21.64	0.799521	12.5278	0.0438164		-0.0718337	0.021402	0.0240806	0.0729341	-0.0851846	0.00238546
187	AH-P9-084	SA-2226	583376	NC 88-95	NCGC	UNITED STATES	NORTH CAROLINA	NORTH CAROLINA STATE (D. BOWMAN)	hirsutum	improved	United States	eastern										-0.0682125	0.0327916	-0.0244509	-0.00366651	0.00713446	0.0435176
188	AH-611	SA-0891	528984	New Boykin	NCGC	UNITED STATES	LOUISIANA	BATON ROUGE (LSU)	hirsutum	improved	United States	plains										-0.06113	0.00594523	0.0547957	0.0942095	-0.103213	-0.00615644
189	AH-197			NM24016	Fang				hirsutum	improved	United States	western										-0.0783798	0.0250528	0.0016073	0.01876	-0.0247215	0.0222215
190	AH-678	SA-0515	528814	Northern Star	NCGC	United States	Texas	College Station	hirsutum	improved	United States	plains		yes	21.4667	0.357258	23.2	0.976883	11.35	0.14535		-0.0778695	0.0278038	-0.025865	0.0214401	-0.0170072	0.0379193
195	AH-P9-057	SA-0521	528820	Paymaster 54	NCGC	United States	Texas	College Station	hirsutum	improved	United States	plains		yes	21.1233	0.44411	21.9	1.92256	9.09302	0.205029		-0.0822117	0.0396287	-0.0781504	-0.0945474	0.122692	0.0355965
196	AH-706	SA-1021	529090	Paymaster 101	NCGC	United States	Texas	College Station (G.A. Niles)	hirsutum	improved	United States	plains		yes	21.9533	0.215716	18.61	0.72808	9.64286	0.313147		-0.0600749	0.00665747	0.0695901	0.121038	-0.138905	-0.0214684
197	AH-626	SA-1548	529602	Paymaster 145	NCGC	United States	Texas	Plainview	hirsutum	improved	United States	plains		yes	16.8		25.14		7.83333			-0.0583378	0.0547482	-0.0079399	0.112412	-0.140021	0.0515608
198	AH-P9-020	SA-1551	529605	Paymaster 303	NCGC	UNITED STATES	TEXAS	PLAINVIEW	hirsutum	improved	United States	plains										-0.0607736	0.0243342	0.0111978	0.0622345	-0.0663039	0.00888459
199	AH-P9-006			Paymaster 784	n/a				hirsutum	improved	United States	plains										-0.0634374	0.0176903	0.0173411	0.0667085	-0.0666831	0.0248986
200	AH-715	SA-1555	529609	Paymaster 792	NCGC	UNITED STATES	TEXAS	PLAINVIEW	hirsutum	improved	United States	plains										-0.0633356	0.0417324	-0.0122448	0.0605519	-0.0608862	0.0370558
201	AH-263			Paymaster HS26	Fang				hirsutum	improved	United States	plains										-0.0669875	0.02215	0.0257629	0.102342	-0.103549	0.0164847
202	AH-571	SA-3783	542974	Paymaster HS200	NCGC	United States			hirsutum	improved	United States	plains										-0.0568634	-0.0708271	0.1228	-0.0120172	-0.0536691	-0.1289
203	AH-P9-049	SA-2894	591047	Paymaster Tejas	NCGC	USA	TEXAS	BROWNFIELD SEED AND DELINTING	hirsutum	improved	United States	plains										-0.0686568	0.0217866	0.0169044	0.1002	-0.0957477	0.0216193
204	AH-P9-096	SA-1595	606805	PD 1	NCGC	United States	South Carolina	Florence (PeeDee Exp. Sta., USDA/ARS)	hirsutum	improved	United States	eastern		yes	25.1367	0.136137	17.37	0.736274	11.5	0.0543928		-0.0615286	0.00707821	0.00905772	-0.00114818	0.0010686	0.00613272
205	AH-403			PD 1	VanDeynze				hirsutum	improved	United States	eastern										-0.0669306	0.0204315	0.0125892	0.00529101	-0.0117519	0.0135677
206	AH-692	SA-1596	606806	PD 2	NCGC	United States	South Carolina	Florence (PeeDee Exp. Sta., USDA/ARS)	hirsutum	improved	United States	eastern		yes	23.4633	0.499433	18.87	0.49339	11.5	0.15468		-0.0632631	0.0206572	-0.0163064	0.0272012	-0.0165823	0.0358879
207	AH-550	SA-3778	511353	PD 3	NCGC	United States	n/a	n/a	hirsutum	improved	United States	eastern		yes	21.52		23.2		10.1429		outlier in SNP-SSR comparison, based on SSR data	-0.0672061	0.0201058	0.00210208	0.00284879	-0.00742627	0.0152403
208	AH-P9-085	SA-1559	529613	PD 113	NCGC	UNITED STATES	SOUTH CAROLINA	FLORENCE, PD EXP. STA. USDA/ARS	hirsutum	improved	United States	eastern										-0.0631506	0.00721976	0.0176961	0.0494795	-0.0481348	0.00670695
209	AH-624	SA-1637	533643	PD 781	NCGC	UNITED STATES	SOUTH CAROLINA	FLORENCE, PD EXP. STA. USDA/ARS	hirsutum	improved	United States	eastern										-0.0764417	0.00484094	0.0246769	-0.00855178	-0.000152513	-0.0110107
210	AH-719	SA-1638	533644	PD 785	NCGC	UNITED STATES	SOUTH CAROLINA	FLORENCE, PD EXP. STA. USDA/ARS	hirsutum	improved	United States	eastern										-0.06371	0.0323832	-0.0136402	-0.0196073	0.026204	0.0252033
211	AH-598	SA-1563	529617	PD 2164	NCGC	UNITED STATES	SOUTH CAROLINA	FLORENCE, PD EXP. STA. USDA/ARS	hirsutum	improved	United States	eastern										-0.0513172	-0.014592	0.0904416	0.0606552	-0.083462	-0.0518011
212	AH-645	SA-1177	529242	PD 2165	NCGC	UNITED STATES	SOUTH CAROLONA	HARTSVILLE	hirsutum	improved	United States	eastern										-0.0557435	0.00367928	0.0654842	0.0678972	-0.079656	-0.0134081
213	AH-694	SA-1736	543865	PD 5256	NCGC	United States	South Carolina	Florence (PeeDee Exp. Sta., USDA/ARS)	hirsutum	improved	United States	eastern		yes	23.8867	0.197315	20.06	0.621718	10.7879	0.126422		-0.0684374	0.035151	-0.0194305	0.0439312	-0.0284263	0.0545758
214	AH-599	SA-1575	529629	PD 9364	NCGC	United States	South Carolina	Florence (PeeDee Exp. Sta., USDA/ARS)	hirsutum	improved	United States	eastern		yes	23.9033	0.291433	18.22	0.600999	11.3095	0.298529		-0.0678667	0.0195601	-0.0030689	-0.000620003	0.0034103	0.0195617
215	AH-673	SA-2210	573281	PD 93001 (Brown)	NCGC	United States	South Carolina	Florence	hirsutum	improved	United States	eastern		yes	22.5667	0.152753	22.18	0.525738	10.7308	0.361056		-0.0753497	0.0208571	0.00124589	-0.011958	-0.00249233	-0.00330121
216	AH-640	SA-2260	591418	PD 93007	NCGC	United States	South Carolina	Florence (PeeDee Exp. Sta., USDA/ARS)	hirsutum	improved	United States	eastern		yes	23.05	0.127671	20.97	0.366106	10.8571	0.208153		-0.0819745	0.0458905	-0.0679447	0.00129369	0.0281723	0.062112
217	AH-720	SA-2261	591419	PD 93009	NCGC	UNITED STATES	SOUTH CAROLINA	FLORENCE, PD EXP. STA. USDA/ARS	hirsutum	improved	United States	eastern										-0.0757516	0.0250817	-0.033619	-0.0251058	0.0378388	0.0396371
218	AH-P9-067	SA-2264	591422	PD 93030	NCGC	UNITED STATES	SOUTH CAROLINA	FLORENCE, PD EXP. STA. USDA/ARS	hirsutum	improved	United States	eastern										-0.0679108	0.0138441	0.009082	0.0324517	-0.0350509	0.0147763
219	AH-367			Phytogen 72	Ulloa				hirsutum	improved	United States	n/a										-0.0626919	0.0182385	0.0407942	0.107694	-0.101595	0.00340817
220	AH-219			Phytogen PSC355	Fang				hirsutum	improved	United States	n/a										-0.0755364	0.0211475	-0.0548649	-0.0498516	0.0754058	0.0347469
221	AH-701	SA-0996	529065	Pope	NCGC	United States	Tennessee	Knoxville (Tennessee Exp. Sta.)	hirsutum	improved	United States	n/a		yes	20.7533	0.282194	22.79	0.278747	10.9455	0.025713		-0.0654204	0.0106864	0.030148	0.0453952	-0.0535384	-0.0076586
223	AH-230			Pyramid	Fang				hirsutum	improved	United States	plains										-0.0709971	0.0349281	-5.83314e-05	0.100768	-0.119833	0.0514423
224	AH-264			R1Tm1 (Gh)	Stelly - Andrea				hirsutum	improved	United States	n/a										-0.0821451	-0.0545732	0.0082904	-0.211842	0.180485	-0.105901
229	AH-634	SA-1071	529140	Rex	NCGC	United States	Arkansas	Marianna	hirsutum	improved	United States	midsouth		yes	22.94	0.202237	19.62	1.17043	10.7213	0.0172896		-0.0835577	0.032118	-0.0337041	-0.013213	0.0167844	0.03582
232	AH-500	SA-3492	636103	RN96527	NCGC	United States	Texas	College Station (USDA-ARS)	hirsutum	improved	United States	n/a		yes	22.1967	0.70316	21.25	1.57068	10.4667	0.500099		-0.0652514	0.0289785	-0.0270317	0.0114337	-0.0122636	0.0364044
233	AH-P9-070	SA-3493	636104	RN96625	NCGC	United States	Texas	College Station (USDA-ARS)	hirsutum	improved	United States	n/a		yes	23.31	0.227156	19.88	0.865583	11.0938	0.667005	outlier in SNP-SSR comparison, based on SSR data	-0.0695878	0.0248365	-0.0354633	0.00769733	0.00437016	0.0363519
234	AH-700	SA-0300	528649	Rowden#2	NCGC	United States	Texas	Wills Point	hirsutum	improved	United States	plains		yes	23.4233	0.417892	20.1	0.831625	10.1607	0.239911		-0.0746811	-0.0539521	0.0200656	-0.226471	0.194664	-0.112203
239	AH-605	SA-0589	528872	Sealand2 (G. barb. X G. hir.)	NCGC	UNITED STATES	SOUTH CAROLINA	FLORENCE	hirsutum	improved	United States	eastern										-0.0284172	-0.0830659	0.101776	-0.0962752	0.046264	-0.138765
240	AH-707	SA-0590	528873	Sealand7 Yellow Flower	NCGC	UNITED STATES	SOUTH CAROLINA	FLORENCE	hirsutum	improved	United States	eastern										-0.0370671	-0.00580102	0.0413203	0.046542	-0.0458254	0.00712637
241	AH-412			Sealand542	VanDeynze				hirsutum	improved	United States	eastern										-0.0847799	0.0336459	-0.0480203	-0.0777352	0.0867552	0.0211997
260	AH-704	SA-3769	601652	Southland M1	NCGC	United States			hirsutum	improved	United States	plains										-0.0660666	0.0371598	-0.00923626	0.0360246	-0.0236936	0.0296363
262	AH-596	SA-0313	528659	Stoneville 2C	NCGC	United States	Mississippi	Stoneville	hirsutum	improved	United States	midsouth		yes	22.2767	0.425245	19.44	1.07677	13	0.0623918		-0.0717646	-0.0611394	0.0703397	-0.0858449	0.0306996	-0.107539
263	AH-483	SA-1163	529229	Stoneville 213	NCGC	United States	Mississippi	Stoneville	hirsutum	improved	United States	midsouth		yes	22.6933	0.24173	21.43	0.398372	9.97059	0.138648		-0.0907155	0.0349467	-0.0732375	-0.104842	0.130587	0.0317626
264	AH-P9-014			Stoneville 256 (79256)	n/a				hirsutum	improved	United States	midsouth										-0.0901099	0.0357509	-0.0719824	-0.0978334	0.120556	0.0326094
265	AH-619	SA-3749	601544	Stoneville 453	NCGC	n/a	n/a	n/a	hirsutum	improved	United States	midsouth		yes	19.05		22.96		9.04		outlier in SNP-SSR comparison, based on SSR data	-0.0865584	0.0373637	-0.0591332	-0.0746136	0.0959058	0.0353931
266	AH-568			Stoneville 474	Fang	United States			hirsutum	improved	United States	midsouth										-0.088681	0.0365139	-0.0686381	-0.0818025	0.109304	0.0465114
267	AH-237			Stoneville 474	Giband	United States			hirsutum	improved	United States	midsouth										-0.0886446	0.0374743	-0.0682465	-0.0797636	0.10732	0.0469459
268	AH-195			Stoneville 825	Fang				hirsutum	improved	United States	midsouth										-0.0894728	0.0415459	-0.0783828	-0.10165	0.12638	0.0381129
269	AH-716	SA-1723	547084	Stoneville LA887	NCGC	UNITED STATES	LOUISIANA		hirsutum	improved	United States	midsouth										-0.0767951	0.0288931	-0.0819997	-0.104473	0.139143	0.0472657
270	AH-638	SA-1004	529073	Storm King TPSA NO 1	NCGC	United States	Texas	College Station (G.A. Niles)	hirsutum	improved	United States	n/a		yes	20.69	0.531131	22.17	1.12296	13.4737	0.333939		-0.0760297	0.024529	0.0180983	0.0567582	-0.0689406	0.00373824
271	AH-199			Suregrow 747	Fang				hirsutum	improved	United States	midsouth										-0.0835316	0.0315595	-0.0608953	-0.0554929	0.0763078	0.0410725
272	AH-P9-034			Suregrow 1001	n/a				hirsutum	improved	United States	n/a										-0.0494683	-0.0852659	0.164132	-0.000680351	-0.0675262	-0.160837
273	AH-583	SA-2401	607225	TAM 2562 RKNR	NCGC	United States	Texas	College Station (Texas A&M University, Texas Agric. Exp. Sta.)	hirsutum	improved	United States	n/a		yes	25.2367	0.53351	20.36	0.268887	9.21277	0.100967		-0.0642032	0.0242275	-0.0385013	-0.0174473	0.0308893	0.0358171
274	AH-435	SA-2919	614955	TAM 90J-57s	NCGC	USA	TEXAS	(C W SMITH) TAMU, COLLEGE STATION	hirsutum	improved	United States	n/a										-0.0729706	0.0262945	-0.0185962	0.0144565	-0.00677829	0.0314541
275	AH-519	SA-3516	636490	TAM 98D102	NCGC	USA	TEXAS		hirsutum	improved	United States	n/a										-0.0848969	0.0433198	-0.0885448	-0.0423008	0.0779877	0.0776739
276	AH-212			TAMCOT CAMD-E	Stelly - Andrea				hirsutum	improved	United States	plains										-0.0681009	0.0357627	-0.00784159	0.0777066	-0.0986071	0.0360336
277	AH-593	SA-3148	610194	TAMCOT Luxor	NCGC	UNITED STATES	TEXAS	COLLEGE STATION (EL ZIK)	hirsutum	improved	United States	plains										-0.0582041	-0.069801	0.124973	-0.0256157	-0.0643198	-0.133981
278	AH-653	SA-1580	529634	TAMCOT SP-21	NCGC	United States	Texas	College Station	hirsutum	improved	United States	plains		yes	24.7567	0.184481	21.15	0.686076	9.14286	0.517703		-0.0508849	0.0568268	0.0108571	0.126799	-0.163317	0.0356585
279	AH-600	SA-1582	529636	TAMCOT SP-23	NCGC	United States	Texas	College Station	hirsutum	improved	United States	plains		yes	19.9933	0.986526	22.16	1.00271	10.2	0.6876		-0.0747075	0.028935	-0.0365799	-0.0111424	0.00827025	0.0360247
280	IW-142			TAMCOT SP-37	Wilson				hirsutum	improved	United States	plains										-0.0643914	0.0680473	-0.0406346	0.104401	-0.126542	0.0701762
281	AH-584	SA-1583	529637	TAMCOT SP-37	NCGC	United States	Texas	College Station	hirsutum	improved	United States	plains		yes	17.4333	1.02929	23.81	0.302379	9.08108	0.461212		-0.0486268	-0.0374041	0.0843768	-0.00707969	-0.0865355	-0.105613
282	AH-247			TAMCOT Sphinx	Fang				hirsutum	improved	United States	plains										-0.053564	0.0522909	0.00423098	0.126231	-0.151344	0.0529725
286	AH-630	SA-0550	528839	Tidewater 29 (G. barb. X G. hir.)	NCGC	United States	Tennessee	Knoxville	hirsutum	improved	United States	eastern		yes	23.1133	0.459819	20.66	0.0208167	12.8421	0.756363		-0.0542484	0.00796116	0.0397201	0.0922082	-0.0897622	0.00372931
289	AH-712			TM-1	Stelly				hirsutum	improved	United States	n/a										-0.0831488	-0.053677	0.00639967	-0.215378	0.18428	-0.104657
290	AH-213			TM-1	Fang				hirsutum	improved	United States	n/a										-0.0624987	-0.0796284	0.0892943	-0.124342	0.0714846	-0.151678
291	AH-606	SA-0863	528963	Toole	NCGC	UNITED STATES	LOUISIANA	BATON ROUGE (LSU)	hirsutum	improved	United States	eastern										-0.040531	-0.025076	0.0735674	0.0344542	-0.0531921	-0.0224902
297	AH-P9-078			Westburn	n/a				hirsutum	improved	United States	n/a										-0.04228	-0.0889524	0.159613	-0.0616045	-0.0222628	-0.188055
298	AH-P9-005			Western Stormproof	n/a				hirsutum	improved	United States	plains										-0.0446098	-0.0967343	0.166833	-0.0458134	-0.039386	-0.200904
299	AH-675	SA-0475	528781	Wilds 18	NCGC	UNITED STATES	MISSISSIPPI	STONEVILLE	hirsutum	improved	United States	eastern										-0.0602711	0.0160429	0.0603794	0.128176	-0.127001	0.00286565
303	AH-543	TX-0018	154026	TX-0018	NCGC	Mexico	Chiapas	Tuxtala Gutierrez	hirsutum	wild			richmondi	yes	23.05	0.261534	20.57	1.63404	12.3529	0.210052		0.0708468	-0.14781
304	AH-470	TX-0021	549148	TX-0021	NCGC	Mexico	Chiapas	Huixtla	hirsutum	wild			latifolium	yes	23.2633	0.145717	21.8	0.434089	9.76667	0.275477		-0.015379	-0.121539
305	AH-P9-053	TX-0040	549150	TX-0040	NCGC	Mexico	Chiapas	Acala	hirsutum	wild			latifolium	yes	22.94	0.466798	22	0.549212	9.13333	0.173932		0.0086634	-0.15508
306	AH-515	TX-0069	153964	TX-0069	NCGC	Guatemala	Retalhuleu	Retalhuleu	hirsutum	wild			latifolium	yes	20.0467	0.299054	21.89	0.906661	6.43333	0.0235702		0.208874	0.0319278
307	AH-387	TX-0094	163722	TX-0094	NCGC	Guatemala	Zacapa	Las Carretas	hirsutum	wild			punctatum	yes	20.1567	0.22723	23.23	0.566657	6.88	0.21954		0.111673	-0.16784
308	AH-690	TX-0097	163612	TX-0097	NCGC	Guatemala	Jutiapa	Jutiapa	hirsutum	wild			latifolium	yes	24.4467	0.104083	20.28	0.500133	9.5	0.0505076		-0.0150535	-0.0594494
309	AH-462	TX-0112	163690	TX-0112	NCGC	Guatemala	Chiquimula	Santa Elena	hirsutum	wild			latifolium	yes	25.8867	0.305341	17.42	1.55155	10	0.0942809		0.0438256	-0.157407
310	AH-389	TX-0126	165261	TX-0126	NCGC	Mexico	Oaxaca	Teotitlan del Camino	hirsutum	wild			morrilli	yes	22.9367	0.465761	21.39	0.578302	9.8	0.208765		0.0549141	-0.145279
311	AH-459	TX-0136	165276	TX-0136	NCGC	Mexico	Oaxaca	Zimatlan de Alvarez	hirsutum	wild			morrilli	yes	24.1		21.55		8.45			0.0777439	-0.055454
312	AH-446	TX-0142	163692	TX-0142	NCGC	Guatemala	Chiquimula	Chiquimula	hirsutum	wild			latifolium	yes	21.6767	0.0288675	24.55	0.76629	8.5	0.101015		0.0732457	-0.0286481
313	AH-411	TX-0155	163688	TX-0155	NCGC	Guatemala	Jalapa	La Libertad Monjas	hirsutum	wild			latifolium	yes	22.4233	0.270617	21.95	0.510131	11.4688	0.0441942		0.0546977	-0.150866
314	AH-422	TX-0168	163634	TX-0168	NCGC	Guatemala	Jutiapa	Jacarro Grande	hirsutum	wild			latifolium	yes	24.65	0.216333	18.3	0.828191	8.76667	0.118876		0.064763	-0.158984
315	AH-468	TX-0189	165234	TX-0189	NCGC	Mexico	Oaxaca	Tlacolula de Matamoros	hirsutum	wild			morrilli	yes	23.5633	0.353883	20.3	0.734302	8.74194	0.273719		0.0760852	-0.0532424
316	AH-395	TX-0192	165256	TX-0192	NCGC	Mexico	Oaxaca	Mitla	hirsutum	wild			morrilli	yes	23.53	0.0360555	20.52	0.0793725	8.1	0.282843		0.0525069	-0.0938373
317	AH-556	TX-0198	163655	TX-0198	NCGC	Guatemala	Jutiapa	Santa Catarina Mita	hirsutum	wild			latifolium	yes	24.3367	0.155671	19.28	1.42005	10.6	0.0471405		0.0594695	-0.153464
318	AH-415	TX-0200	163670	TX-0200	NCGC	Guatemala	Jalapa	Jalapa	hirsutum	wild			latifolium	yes	24.66	0.22	20.91	0.0953939	9.94286	0.197541		0.0541529	-0.143327
319	AH-397	TX-0202	163705	TX-0202	NCGC	Guatemala	Chiquimula	San Jose La Arada	hirsutum	wild			latifolium	yes	21.3767	0.337095	22.71	0.848842	7.16667	0.176777		0.010962	-0.113776
320	AH-703	TX-0221	163706	TX-0221	NCGC	Guatemala	Chiquimula	Tierra Blanca	hirsutum	wild			latifolium	yes	24.1567	0.195533	19.39	1.57513	9.39535	0.049333		0.0629299	-0.156438
321	AH-216	TX-0231	163725	TX-0231	Pepper	Guatemala	Zacapa	n/a	hirsutum	wild			latifolium									0.153281	-0.162227
322	AH-440	TX-0282	165306	TX-0282	NCGC	Mexico	Oaxaca	Ejutla De Crespo	hirsutum	wild			morrilli	yes	23.31	0.052915	21.28	1.06719	7.65625	0.12185		0.0773818	-0.0556493
323	AH-418	TX-0376	163606	TX-0376	NCGC	Guatemala	Santa Rosa	Chiquimullia	hirsutum	wild			marie-galante	yes	21.56	0.329697	22.06	1.10889	7.83333	0.319882		0.0846388	-0.0672508
324	AH-P9-032	TX-0379	163603	TX-0379	NCGC	Guatemala	Santa Rosa	Guazacapan	hirsutum	wild			morrilli	yes	18.02		24.54		5.16129			0.188293	0.0356133
325	AH-P9-077	TX-0390	529807	TX-0390	NCGC	El Salvador	La Paz	San Sebastian Island	hirsutum	wild			n/a	yes	17.68		21.29		3.71739			0.14278	-0.0296141
326	AH-482	TX-0463	154015	TX-0463	NCGC	Mexico	Oaxaca	Ixtepec	hirsutum	wild			richmondi	yes	26.0667	0.25697	17.8	0.255147	9.33333	0.164992		0.0770493	-0.0513678
327	AH-532	TX-0479	158521	TX-0479	NCGC	Guatemala	Peten	Peten Itza	hirsutum	wild			n/a	yes	23.69	0.226495	20.93	1.05698	9.26667	0.164992		0.0215322	-0.0317369
328	AH-546	TX-0488	158547	TX-0488	NCGC	Mexico	Yucatan	Merida	hirsutum	wild			punctatum	yes	21.3	0.59808	21.88	0.682373	7.03226	0.0200451		0.105352	-0.143544
329	AH-536	TX-0491	158557	TX-0491	NCGC	Mexico	Yucatan	Merida	hirsutum	wild			punctatum	yes	20.7933	0.221886	21.51	0.657951	5.625	0.161179		0.165647	-0.145656
330	AH-493	TX-0702	165331	TX-0702	NCGC	Mexico	Guerrero	Tierra Blanca	hirsutum	wild			n/a	yes	26.2667	4.27076	17.59	4.14443	11.8571	0.473177		0.00947235	-0.0648471
331	AH-530	TX-0707	265144	TX-0707	NCGC	Honduras	Cortes	Potrerillos	hirsutum	wild			n/a	yes	20.31		21.95		8.51852			0.0171615	-0.0624119
332	AH-492	TX-0712	265148	TX-0712	NCGC	Nicaragua	Chinandega	Puerto Corinto	hirsutum	wild			n/a	yes	17.67		21.35		4.41176			0.191389	0.0322014
333	AH-567	TX-0718	265152	TX-0718	NCGC	Nicaragua	Chinandega	Paso Caballos	hirsutum	wild			n/a	yes	21.1367	0.122202	22.85	0.502129	8.06452	0.342148		0.0847834	-0.0674642
334	AH-505	TX-0720	265154	TX-0720	NCGC	Nicaragua	Zelaya	Isla de Maiz	hirsutum	wild			n/a	yes	20.3933	0.673375	21.61	1.5305	9.56667	0.0707107		0.0700073	-0.0648859
335	AH-545	TX-0775	224704	TX-0775	NCGC	Mexico	Chiapas	Acala	hirsutum	wild			n/a	yes	19.8633	0.384361	22.45	1.00749	14.1481	0.891621		0.0270685	-0.146796
336	AH-548	TX-0794	265127	TX-0794	NCGC	Belize	Belize	Belize City	hirsutum	wild			n/a	yes	19.67	0.226053	21.68	0.630026	6.27273	0.0502207		0.147855	-0.164518
337	AH-P9-047	TX-0811	529825	TX-0811	NCGC	Bahamas	Eleuthera	The Bluff	hirsutum	wild			n/a	yes	22.99	0.160935	19.41	1.43966	7.82857	0.00655234		0.083424	-0.151511
338	AH-P9-058	TX-0852	529843	TX-0852	NCGC	Venezuela	Sucre	Carupano	hirsutum	wild			marie-galante	yes	19.8		23.39		6.22222			0.207018	0.031399
339	AH-P9-037	TX-0867	529849	TX-0867	NCGC	Portugal	Azores	Graciosa Is., Guadalupe	hirsutum	wild			marie-galante	yes	21.7048	0.826103	20.0861	1.78539	6.8	0.141421		0.210669	0.0338111
340	AH-526	TX-0879	529854	TX-0879	NCGC	Puerto Rico	Puerto Rico	Tamarind Beach	hirsutum	wild			marie-galante	yes	21.8933	0.614356	20.23	0.459021	6.6	0.0707107		0.178882	-0.134098
341	AH-P9-027	TX-1025	249422	TX-1025	NCGC	Colombia	Choco	Darien	hirsutum	wild			marie-galante	yes	23.1967	0.22942	20.78	0.36756	8.8125	0.102493		0.0355158	-0.0964302
342	AH-502	TX-1039	341877	TX-1039	NCGC	Mexico	Yucatan	Chicxulub	hirsutum	wild			yucatanense	yes	20.5667	0.289194	21.25	1.51863	8.35294	0.119358		0.037091	-0.0278563
343	AH-563	TX-1069	529922	TX-1069	NCGC	Trinidad and Tobago	Monos Island	Turtle Beach	hirsutum	wild			n/a	yes	20.69	0.108167	20.31	0.491528	6.13793	0.153377		0.206702	0.032316
344	AH-P9-001	TX-1209	376034	TX-1209	NCGC	Brazil	Pernambuco	Surubim	hirsutum	wild			n/a	yes	20.53	0.180278	25.11	0.600999	10.0333	0.0508621		0.197842	0.0175131
345	AH-523	TX-1229	529994	TX-1229	NCGC	Jamaica	n/a	n/a	hirsutum	wild			n/a	yes	19.1733	0.162891	25.13	0.51984	6.0625	0.036618		0.207014	0.0377404
346	AH-504	TX-1240	530000	TX-1240	NCGC	Puerto Rico	Puerto Rico	Mona Island	hirsutum	wild			n/a	yes	22.34	0.147309	19.05	1.55053	7.16667	0.0693242		0.202758	0.0222196
347	AH-552	TX-1352	530080	TX-1352	NCGC	Puerto Rico	Puerto Rico	La Pica	hirsutum	wild			n/a	yes	21.3667	0.0896289	25.09	0.37	8.51111	0.157135		0.207242	0.0284273
348	AH-541	TX-1391	415115	TX-1391	NCGC	Nicaragua	Zelaya	Puerto Cabezas	hirsutum	wild			n/a	yes	22.1333	0.325781	19.15	0.072111	7.4	0.159099		0.0984286	-0.0427229
349	AH-535	TX-1442	438554	TX-1442	NCGC	Belize	n/a	Pa Achaca	hirsutum	wild			n/a	yes	19.9167	0.353883	21	1.67157	5.97297	0.351867		0.149895	-0.160762
350	AH-484	TX-1500	486407	TX-1500	NCGC	Venezuela	Lara	Barquisimeto	hirsutum	wild			n/a	yes	18.1533	0.461988	21.31	0.390683	5.03333	0.329983		0.2077	-0.00164778
351	AH-602	TX-1501	486408	TX-1501	NCGC	Venezuela	Yaracuy	Urachiche	hirsutum	wild			n/a	yes	20.67	0.226053	21.97	0.712765	6.78049	0.105886		0.19773	0.0271843
352	AH-682	TX-1507	486414	TX-1507	NCGC	Venezuela	Lara	Bumacaro Bajo	hirsutum	wild			n/a	yes	19.83	0.459239	19.7	0.979098	6.82143	0.166675		0.217658	0.0366073
353	AH-708	TX-1530	530161	TX-1530	NCGC	Mexico	Michoacán	Puerto De Arenas	hirsutum	wild			palmeri	yes	22.3967	0.514717	19	0.81265	8.0625	0.0827224		0.0862397	-0.067765
354	AH-528	TX-1556	530187	TX-1556	NCGC	Dominica	n/a	Cailbishie	hirsutum	wild			n/a	yes	21.0067	0.134288	23.19	0.100167	8.31707	0.0851546		0.0347263	0.0497635
355	AH-565	TX-1593	530224	TX-1593	NCGC	Haiti	n/a	St. Louis Du Sud	hirsutum	wild			n/a	yes	21.95	0.141067	21.9	0.240278	8.38095	0.0841794		0.152715	0.0292975
356	AH-572	TX-1644	530275	TX-1644	NCGC	France (French West Indies)	Guadeloupe	n/a	hirsutum	wild			n/a	yes	21.5	0.242693	22.36	0.309892	8.76667	0.329983		0.207639	0.0298387
357	AH-497	TX-1661	530292	TX-1661	NCGC	Venezuela	Miranda	Sante Teresa	hirsutum	wild			n/a	yes	23.7	0.700571	22.32	0.703136	9.95556	0.179426		0.105931	0.0301096
358	AH-544	TX-1795	530426	TX-1795	NCGC	St. Barthelemy	St. Barthelemy	n/a	hirsutum	wild			n/a	yes	23.3533	0.550121	21.94	1.61651	11.4062	0.402167		0.159248	-6.79294e-05
359	AH-P9-017	TX-1801	530432	TX-1801	NCGC	France (French West Indies)	Martinique	Diamant	hirsutum	wild			n/a	yes	22.2367	0.527668	23.56	0.47648	7.89189	0.312146		0.0670095	0.0447051
360	AH-547	TX-1807	530438	TX-1807	NCGC	Dominica	n/a	Colihaut	hirsutum	wild			n/a	yes	20.1067	0.190351	22.62	1.41778	6.96296	0.000935326		0.206071	0.0418599
361	AH-P9-030	TX-1842	530473	TX-1842	NCGC	France (French West Indies)	Guadeloupe	Marie Galante Island	hirsutum	wild			marie-galante	yes	19.36	0.244336	23.85	1.13578	6.90625	0.0662913		0.206847	0.0280935
362	AH-508	TX-1895	530526	TX-1895	NCGC	Venezuela	Piritu Island	Puerto Piritu	hirsutum	wild			n/a	yes	20.6867	0.132035	19.21	0.689807	5.48387	0.0486211		0.154511	-0.158827
363	AH-P9-033	TX-1900	530531	TX-1900	NCGC	Venezuela	Sucre	Cumana	hirsutum	wild			n/a	yes	19.75	0.3751	22.14	1.09441	4.91667	0.0210448		0.154298	-0.158939
364	AH-663	TX-1923	530554	TX-1923	NCGC	Colombia	Cauca	Caloto	hirsutum	wild			n/a	yes	16.2433	0.341955	21.52	1.41765	5.68421	0.119818		0.199841	0.0355942
365	AH-506	TX-1926	530557	TX-1926	NCGC	Colombia	Caldas	Supia	hirsutum	wild			n/a	yes	23.88	0.165227	19.89	0.550485	9.55172	0.030769		0.0929197	-0.103071
366	AH-554	TX-2076	501483	TX-2076	NCGC	Mexico	Tabasco	Ejido Cardenas along Hwy 186	hirsutum	wild			n/a	yes	18.58	0.199249	24.98	0.711266	5.64912	0.0334502		0.162114	-0.169785
367	AH-477	TX-2094	501501	TX-2094	Udall	Mexico	Yucatan	Telchac roadside	hirsutum	wild			yucatanense									0.181567	-0.104652
368	AH-P9-026	TX-2110	501517	TX-2110	NCGC	Mexico	Campeche	Becan	hirsutum	wild			n/a	yes	21.63	0.675352	20.62	1.31489	6.38462	0.119201		0.227433	-0.0167519
369	AH-P9-088	TX-2150	501331	TX-2150	NCGC	Trinidad and Tobago	Victoria	Naparima, 2K SW of San Fernando	hirsutum	wild			n/a	yes	22.64	0.304467	21.44	0.745408	9.23256	0.0123333		0.0781933	0.0479551
370	AH-574	TX-2427	607732	TX-2427	NCGC	Brazil	Rio Grande Do Norte	farm by Acude De Galqalheira	hirsutum	wild			mocó	yes	24.3133	0.357258	20.68	0.647019	8.09615	0.0348609		0.197284	0.0324991
371	AH-610	TX-2476	607781	TX-2476	NCGC	Brazil	Pernambuco	5K S of Salqueiro On Hwy 116	hirsutum	wild			mocó	yes	22.0367	0.413078	21.58	0.81265	8.2	0.147194		0.205286	0.0340108
372	AH-670	TX-2495	607800	TX-2495	NCGC	Brazil	Ceara	8K E of Riachao Do Banabu Toward	hirsutum	wild			mocó	yes	18.6	0.121244	21.03	0.863848	5.9697	0.176107		0.113137	0.0209568
373	AH-657	TX-2498	607803	TX-2498	NCGC	Brazil	Ceara	off Hwy CE 021, N 14K from Sao Joa	hirsutum	wild			mocó	yes	24.1933	0.204287	21.4	0.410163	8.58696	0.36139		0.183559	0.0346949
374	AH-461			TX-2263	Wendel				ekmanianum													0.234033	0.00182621
375	AH-400			Peale1B	Wendel				n/a													0.178867	0.00991135
376	AH-246			(A2D1)2 (A2=G. arboreum, D1=G. armourianum)	Stelly				syn. tetraploid													0.410189	0.0516439
377	AH-103			HLA (H=G. hirsutum, L=G. longicalyx, A=G. armourianum)	n/a				syn. tetraploid													0.129522	0.0245523
379	AH-613			3-79	Stelly				barbadense													0.442205	0.0659832
381	AH-229			Pima 57-4	Stelly - Andrea				barbadense													0.438189	0.0659943
382	AH-262			Sev7	Stelly - Andrea				barbadense													0.432866	0.0667797
383	AH-260			Co25 / VH8-4602	Lacape	Antigua			barbadense													0.421587	0.0616221
384	AH-196			A2-1654	n/a				arboreum													0.403779	0.0486238
385	AH-728			G. arboreum(Variety 118)	Wilson				arboreum													0.403963	0.0497847
386	AH-729			G. arboreum(Variety 126)	Wilson				arboreum													0.405154	0.0487394
387	AH-731			G. arboreum(Variety 262)	Wilson				arboreum													0.404993	0.048282
388	AH-722			G. arboreum(Variety 263)	Wilson				arboreum													0.402471	0.0504125
389	AH-721			G. arboreum(Variety 78)	Wilson				arboreum													0.404709	0.0489656
390	AH-723			G. arboreum(Variety 90)	Wilson				arboreum													0.404882	0.0490518
391	AH-724			G. arboreum(Variety 91)	Wilson				arboreum													0.405215	0.0480584
392	AH-097			G. amourianum	Stelly				amourianum													0.435734	0.0737501
393	AH-149			G. longicalyx	Stelly				longicalyx													0.421348	0.0668243
394	AH-188			201208093.05_StellyLabLine (mustelinum)	Stelly				mustelinum													0.383985	0.0360813
395	AH-727			G. raimondii(Variety 102)	Wilson				raimondii													0.420155	0.0699205
396	AH-734			G. raimondii(Variety 102)repeat	Wilson				raimondii													0.419619	0.0702789
397	AH-231			D1-4	n/a				thurberi													0.436746	0.0731307
398	AH-176			201208092.01_StellyLabLine (tomentosum)	Stelly				tomentosum													0.351506	0.0191958
399	AH-725			G. thurberi(Variety 92)	Wilson				thurberi													0.437987	0.0725662
400	AH-735			G. thurberi(Variety 92)repeat	Wilson				thurberi													0.437223	0.0724109
401	AH-726			G. trilobum(Variety 93)	Wilson				trilobum													0.435836	0.0757541
402	AH-736			G. trilobum(Variety 93)repeat	Wilson				trilobum													0.436959	0.0767884
The table includes information for seed source, improved/wild classification, assigned categories for improved breeding regions, assigned categories for wild race types,
availability of SSR genotypes for SNP-SSR comparison, and values for seed oil, protein, and seed index for samples used in GWAS analysis.
In addition, for each sample, the coordinates of the first two MDS dimensions are listed for Figures 3, 4a, and 4b.
Classification was based on declared passport data at time of submission.
Five samples (†) are included here that were identified as outliers for the SNP analysis.
Siokra 104-90 (‡) was not a cultivar developed in Australia (I. Wilson, personal communication). It may be a mislabeling of Siokra 1-4/649 which is actually just Siokra 1-4.
NCGC, United States National Cotton Germplasm Collection
