# Supplementary material for: Diversity analysis of cotton (Gossypium hirsutum L.) germplasm using the CottonSNP63K Array
Source: BMC Plant Biol. 2017 Feb 3;17:37. doi: 10.1186/s12870-017-0981-y (PMC5291959; doi:10.1186/s12870-017-0981-y)
Supplement: Additional file 3: — Individual matrices with numbers of different and identical SNPs for entries with the same name. These values were extracted directly from Additional file 5. Values above the diagonal represent the count of homozygous differences between pairs of samples. Values below the diagonal represent the number of identical SNPs genotyped between pairs. Heterozygous SNPs within samples were not counted in the number of differences between samples. SNP numbers were determined using all SNPs on the CottonSNP63K array. Five samples are included here that were identified as outliers and not used in the diversity analysis. (XLSX 17 kb) [file 12870_2017_981_MOESM3_ESM.xlsx]

## Sheet: AdditionalFile3.SameNames
Additional file 3. Individual matrices with numbers of different and identical SNPs for entries with the same name
			Entry
Entry	Designation	Source	11	12
11	Acala Maxxa	Stelly/VanDeynze		4,574†
12	Acala Maxxa	Giband	3,8721‡
			62	63
62	Coker 312	VanDeynze		4452
63	Coker 312	NCGC	37048
			64	65	66	67
64	Coker 315	Wilson		0	0	253
65	Coker 315	Wilson	38746		0	253
66	Coker 315 (pool)	Wilson	38238	38239		246
67	Coker 315	Fang	33681	33680	33268
			86	87	88
86	Deltapine 16	NCGC		1716	32
87	Deltapine 16	Wilson	38731		118
88	Deltapine 16 (pool)	Wilson	36208	36215
			95	96	97	98
95	Deltapine 90	Fang		167	247	153
96	Deltapine 90	Wilson	35530		58	6
97	Deltapine 90	Wilson	35676	38529		43
98	Deltapine 90 (pool)	Wilson	35385	38254	38344
			115	116	117
115	FiberMax 966	Fang		32	0
116	FiberMax 966 (Sicala 40)	Giband	37254		62
117	FiberMax 966 (Sicala 40) (pool)	Wilson	36923	38073
			58	134
58	Co27(Gh) / Guazuncho 2	Lacape		3697
134	Guazuncho II	NCGC	38108
			204	205
204	PD 1	NCGC		4525
205	PD 1	VanDeynze	36271
			226	227
226	REBA P279 (REBA B-50 X DPL SMO.)	NCGC		4857
227	Reba P279	Giband	36970
			266	267
266	Stoneville 474	Fang		55
267	Stoneville 474	Giband	38536
			280	281
280	TAMCOT SP-37	Wilson		4111
281	TAMCOT SP-37	NCGC	38662
			289	290
289	TM-1	Stelly		3929
290	TM-1	Fang	38697
These values were extracted directly from Additional File 5.
Values above the diagonal (†) represent the count of homozygous differences between pairs of samples.
Values below the diagonal (‡) represent the number of identical SNPs genotyped between pairs.
Heterozygous differences between samples are not included in these values.
SNP numbers were determined using all SNPs on the CottonSNP63K array.
