# Supplementary material for: Diversity analysis of cotton (Gossypium hirsutum L.) germplasm using the CottonSNP63K Array
Source: BMC Plant Biol. 2017 Feb 3;17:37. doi: 10.1186/s12870-017-0981-y (PMC5291959; doi:10.1186/s12870-017-0981-y)
Supplement: Additional file 4: — Distribution of SNP minor allele frequency across groups of germplasm. Categories of minor allele frequency are used to show the relative polymorphism of SNPs within a set of germplasm. The values shown are the fraction of all SNPs within Gossypium spp., G. hirsutum, cultivated and wild types of G. hirsutum, US and non-US cultivated types, and cultivated types within US breeding regions. (XLSX 16 kb) [file 12870_2017_981_MOESM4_ESM.xlsx]

## Sheet: AdditionalFile4.MAFDistribution
Additional file 4. Distribution of SNP minor allele frequency across groups of germplasm
Minor allele frequency	Gossypium spp.	G. hirsutum	G. hirsutum, improved	G. hirsutum, wild	G. hirsutum, improved, US	G. hirsutum, improved, other countries	G. hirsutum, improved, US, eastern	G. hirsutum, improved, US, midsouth	G. hirsutum, improved, US, plains	G. hirsutum, improved, US, western	G. hirsutum, improved, US, n/a
MAF <0.01	0.136907	0.332273	0.40166	0.320123	0.415077	0.408557	0.436172	0.499586	0.448064	0.558115	0.383408
0.01≤ MAF ≤0.1	0.290325	0.129931	0.138204	0.141151	0.138954	0.121709	0.154646	0.13704	0.112068	0.0848457	0.165633
0.1≤ MAF ≤0.2	0.139019	0.121995	0.11928	0.105992	0.118117	0.125882	0.100589	0.119435	0.123753	0.0740655	0.0905331
0.2≤ MAF ≤0.3	0.153186	0.150871	0.113128	0.123029	0.105139	0.111792	0.097875	0.0844062	0.117497	0.112921	0.152371
0.3≤ MAF ≤0.4	0.138015	0.128406	0.108578	0.159532	0.113541	0.116583	0.0979525	0.0740913	0.105475	0.063854	0.11062
0.4≤ MAF ≤0.5	0.142548	0.136523	0.119151	0.150173	0.109172	0.115476	0.112766	0.0854403	0.0931441	0.106199	0.0974355
Categories of minor allele frequency are used to show the relative polymorphism of SNPs within a set of germplasm.
The values shown are the fraction of all SNPs within Gossypium spp., G. hirsutum, cultivated and wild types of G. hirsutum, US and non-US cultivated types, and cultivated types within US breeding regions.
