# Supplementary material for: Diversity analysis of cotton (Gossypium hirsutum L.) germplasm using the CottonSNP63K Array
Source: BMC Plant Biol. 2017 Feb 3;17:37. doi: 10.1186/s12870-017-0981-y (PMC5291959; doi:10.1186/s12870-017-0981-y)
Supplement: Additional file 5: — Matrix showing numbers of different and identical SNPs for all pairwise combinations of 395 samples. Values above the diagonal represent the count of homozygous differences between pairs of samples. Values below the diagonal represent the number of identical SNPs genotyped between pairs. Heterozygous SNPs within samples were not counted in the number of differences between samples. SNP numbers were determined using all SNPs on the CottonSNP63K array. Five samples are included here that were identified as outliers and not used in the diversity analysis. (XLSX 1032 kb) [file 12870_2017_981_MOESM5_ESM.xlsx]

## Sheet: AdditionalFile5.PairwiseSNPdiff
Additional file 5. Matrix showing numbers of different and identical SNPs for all pairwise combinations of 395 samples
Species			G. hirsutum	G. hirsutum	G. hirsutum	G. hirsutum	G. hirsutum	G. hirsutum	G. hirsutum	G. hirsutum	G. hirsutum	G. hirsutum	G. hirsutum	G. hirsutum	G. hirsutum	G. hirsutum	G. hirsutum	G. hirsutum	G. hirsutum	G. hirsutum	G. hirsutum	G. hirsutum	G. hirsutum	G. hirsutum	G. hirsutum	G. hirsutum	G. hirsutum	G. hirsutum	G. hirsutum	G. hirsutum	G. hirsutum	G. hirsutum	G. hirsutum	G. hirsutum	G. hirsutum	G. hirsutum	G. hirsutum	G. hirsutum	G. hirsutum	G. hirsutum	G. hirsutum	G. hirsutum	G. hirsutum	G. hirsutum	G. hirsutum	G. hirsutum	G. hirsutum	G. hirsutum	G. hirsutum
	Entry		1	2	3	4	5	6	7	8	9	10	11	12	13	14	15	16	17	18	19	20	21	22	23	24	25	26	27	28	29	30	31	32	33	34	35	36	37	38	39	40	41	42	43	44	45	46	47
		Designation	08-WZ-51	1OE	320F	4S-180	A-618	A-637-33	Acala 111 (Rogers)	Acala 1517 (New Mexico)	Acala 1517-99	Acala 5	Acala Maxxa	Acala Maxxa	Acala NemX1	Acala NemX2	Acala Royale	Acala Ultima	AK Djura 182	ALA 70-236	Albar 627	Albar K603	Aleppo I	All Tex Atlas	Allen 333	Arkansas 10	Arkot 8102	Arkot 8606	Auburn 56	Auburn 634 RNR	B163	Beli Izvor	Big Boll Triumph UA 8-20 (P1)	BJA 592	BJA glandless nectariless	Blight Master	BPA 68 CB 4030	BRS 269	BRS 286	BRS 293	BRS 335	BRS 336	BRS 372	Bulgaria P73	CABD3CABCH-1-89	CABD3SHP3S-1-90	CAHUGLBBCS-1-88	Cambodia 4	Cascot B-2
G. hirsutum	1	08-WZ-51		8411	8036	7051	9220	8161	8694	8434	7083	6265	6872	7181	7476	7413	7010	5495	8572	8386	7393	6763	6563	7127	8122	7683	6178	6011	8191	7911	8542	8504	8242	8927	8953	6825	8270	6559	6178	6563	5615	5881	6795	7838	7949	7385	6701	6587	7097
G. hirsutum	2	1OE	38587		7482	7422	8276	7210	9769	10034	8144	7416	8503	8667	7568	7263	8218	6096	6208	9485	7738	6900	7884	7609	8163	9323	7308	7673	7960	7135	8409	6612	7447	8617	8298	7267	7313	7669	7649	8651	7751	7959	7833	7463	8244	8322	7602	7586	7209
G. hirsutum	3	320F	38558	38442		7530	9151	7950	10061	9997	8459	7244	8625	9273	8275	8810	8621	6404	8038	9739	8043	7269	8152	8073	8579	8854	7226	7211	8367	7744	8926	8221	8458	9503	8763	7739	7992	7299	7464	8211	7583	8118	7986	7889	7789	8039	6534	7442	7104
G. hirsutum	4	4S-180	37767	37674	37623		7791	6860	8961	8384	8006	5670	8132	7284	7880	8035	7584	6080	7069	9004	6473	5513	7256	6405	6106	8566	6707	7546	8020	7377	8186	8042	7303	7889	7257	7311	6093	6145	6992	7209	6779	6957	7108	7936	8758	8485	7672	7224	7828
G. hirsutum	5	A-618	38585	38475	38449	37646		5500	8198	8149	8251	7435	8701	9287	8758	8345	9116	7189	7723	7832	6345	6892	8736	8501	6373	7530	9553	10038	7466	8361	6850	8436	7998	6710	6926	9296	5554	8751	8745	9544	8683	7903	8559	8667	9888	9600	9194	8412	8963
G. hirsutum	6	A-637-33	38572	38461	38431	37648	38479		9443	9501	7508	7607	7923	8191	7809	7702	7833	6386	6996	9123	5364	5534	8177	7277	5537	9050	8366	8644	8582	7482	8140	7858	7217	8321	8582	8173	3955	7232	7769	8154	7530	6888	7789	7937	8847	8598	8201	7441	8369
G. hirsutum	7	Acala 111 (Rogers)	38687	38562	38532	37742	38566	38549		3816	6788	5327	6426	5885	7214	7030	6342	5181	9341	5165	8890	7495	6981	6592	8851	6297	9420	9409	7545	9324	8748	8552	8608	7574	6936	7720	9798	7673	9068	9565	9003	9078	8705	9191	9392	9522	8599	8679	8107
G. hirsutum	8	Acala 1517 (New Mexico)	38552	38427	38404	37611	38433	38420	38561		5923	5517	5173	5513	6765	6357	6147	4417	9564	3565	7967	7239	6607	6244	8701	5856	8848	9076	7579	9567	8291	8707	8421	7193	6270	7718	9607	7620	9099	9361	8978	8851	8865	8807	9539	9418	8415	9349	8340
G. hirsutum	9	Acala 1517-99	38689	38558	38536	37742	38556	38548	38670	38535		7086	4598	5227	6607	5663	6396	3904	8007	5585	7056	6613	6000	6335	7798	7426	8041	8364	8919	8475	9213	6924	7298	8456	8384	7232	8025	6847	7473	7834	7420	7471	7296	7463	8150	8111	7472	8043	6929
G. hirsutum	10	Acala 5	35759	35645	35623	34859	35650	35630	35747	35636	35735		6304	5518	6708	6544	5375	4576	7266	6319	6720	5567	6064	4989	7517	6207	5809	5953	5298	6280	7402	7340	6862	7754	6193	5943	7319	6047	6285	7186	6767	7476	7059	7852	7471	6821	6073	5107	6837
G. hirsutum	11	Acala Maxxa	38711	38582	38550	37762	38576	38567	38698	38564	38693	35755		4574	4868	4339	4848	1919	8611	5206	6528	6399	4589	5514	8099	6457	7120	7890	7993	8288	8864	7857	7578	7950	7968	6842	8204	6623	7226	8001	7366	7421	7146	7488	8227	7934	6859	8079	6940
G. hirsutum	12	Acala Maxxa	38705	38580	38547	37761	38573	38564	38700	38563	38691	35758	38721		5740	5392	4766	3471	8903	6326	7159	6124	6121	5258	7477	7995	7796	8364	9155	8146	9612	7534	6570	9027	8096	7190	8246	6427	7455	8420	7616	7674	7699	8044	8524	8494	7490	7659	7452
G. hirsutum	13	Acala NemX1	38711	38589	38552	37764	38580	38569	38697	38559	38689	35759	38718	38714		4552	5388	3419	8603	6935	6723	6897	5538	6267	7924	7577	7175	8178	8382	7181	9236	7345	7309	8180	8783	7185	8119	6632	6963	7812	6921	7149	6334	7401	8162	7974	6969	7816	7093
G. hirsutum	14	Acala NemX2	38689	38569	38527	37746	38559	38549	38676	38542	38667	35738	38703	38693	38703		5377	3390	8021	6327	6720	6641	5490	6046	7680	7646	6805	7840	8641	7101	9345	7074	6876	8563	8649	6609	7802	6613	7176	7537	7092	7248	6722	7723	8180	8208	7318	7803	7188
G. hirsutum	15	Acala Royale	38674	38552	38517	37726	38541	38533	38658	38522	38650	35735	38685	38680	38685	38665		3847	8728	6780	7022	5884	5930	4642	7587	7924	7670	8427	8062	7388	10001	8230	7901	9586	8213	6419	8061	6946	7518	7951	7435	7174	7310	8374	8593	8691	7353	7190	7814
G. hirsutum	16	Acala Ultima	35140	35044	35000	34432	35029	35007	35119	35003	35116	32465	35147	35137	35143	35126	35105		6461	4686	5207	4821	3501	4119	6350	5293	5272	5667	5826	6019	7089	5658	5613	6433	6089	4872	6250	5244	5069	6123	5659	6215	5238	6374	6150	6030	5034	5599	4875
G. hirsutum	17	AK Djura 182	38691	38577	38541	37745	38568	38561	38665	38527	38663	35740	38683	38681	38690	38666	38649	35119		9145	7499	6896	8577	7993	7721	9322	8186	8492	8831	7883	8512	6822	7569	8604	8230	7905	6894	7987	7992	8711	7977	7721	8392	7227	9138	8820	8571	7466	8255
G. hirsutum	18	ALA 70-236	38701	38576	38548	37755	38581	38562	38697	38564	38687	35758	38707	38707	38707	38686	38668	35134	38681		8359	8045	6628	7017	8758	6032	8710	9428	7648	9322	8055	8553	8919	7160	6983	7813	8825	8201	8912	9438	8924	8573	8497	8599	9149	9416	8357	9497	8346
G. hirsutum	19	Albar 627	38542	38431	38403	37623	38463	38441	38528	38394	38526	35614	38548	38544	38544	38526	38510	34987	38524	38538		5734	6980	6748	6384	7586	7257	7987	8222	7264	8238	7637	7305	7868	8089	7100	5312	7342	7097	7783	7406	7251	7673	7788	8364	7968	7176	7548	7663
G. hirsutum	20	Albar K603	37047	36921	36901	36240	36928	36924	37017	36891	37022	34197	37040	37034	37041	37021	37004	33788	37024	37032	36894		6664	5343	5119	7211	6602	7181	6904	6885	7286	7056	6407	7525	6666	6779	5752	5838	6491	7310	5972	6452	6308	7120	7346	7214	6502	6460	6533
G. hirsutum	21	Aleppo I	38715	38583	38552	37764	38582	38568	38697	38561	38691	35760	38721	38717	38718	38695	38678	35144	38687	38708	38549	37049		6317	7980	7039	7268	7356	7569	7729	9172	7330	8007	8187	8223	6407	8197	6568	7588	7648	7507	7327	6867	7222	7970	7662	6770	6693	6543
G. hirsutum	22	All Tex Atlas	38123	37996	37971	37194	37995	37988	38110	37975	38097	35203	38131	38124	38125	38106	38095	34701	38099	38118	37964	36479	38126		7032	7587	7244	7494	7536	6718	9177	7728	7206	8937	7577	5775	7168	6630	7181	7515	7162	7176	7198	8141	7807	7870	6695	6811	6785
G. hirsutum	23	Allen 333	38683	38570	38539	37757	38574	38572	38662	38525	38662	35729	38681	38676	38685	38664	38648	35115	38666	38677	38538	37030	38686	38098		9180	8532	9245	9002	7727	7824	8192	6523	8179	7005	8148	4760	7366	8195	8562	7951	7376	7512	8074	9117	9238	8429	7704	8508
G. hirsutum	24	Arkansas 10	38664	38535	38515	37716	38541	38524	38647	38521	38637	35719	38658	38655	38663	38641	38622	35094	38640	38660	38497	37003	38667	38075	38635		8396	8869	6172	9065	7336	9060	8913	6595	6664	7229	8905	8187	8459	8989	8464	8351	8661	8617	8480	8334	7270	8637	7107
G. hirsutum	25	Arkot 8102	38590	38463	38432	37648	38456	38447	38565	38433	38558	35660	38587	38585	38585	38566	38550	35020	38564	38577	38423	36918	38590	38006	38557	38534		5517	7364	6815	9013	8040	7740	9254	8999	6438	8088	6303	5928	6417	6388	7083	6750	8514	7312	7368	5842	7140	6023
G. hirsutum	26	Arkot 8606	38691	38571	38540	37746	38559	38548	38669	38531	38663	35744	38686	38685	38684	38662	38648	35125	38668	38677	38528	37020	38693	38102	38660	38637	38571		7885	7508	8691	7852	8266	9357	8365	7240	8794	6793	6738	7178	7079	7720	7461	7904	7430	7277	6167	7227	7207
G. hirsutum	27	Auburn 56	38708	38591	38555	37769	38585	38572	38691	38555	38675	35765	38705	38702	38706	38689	38672	35141	38682	38702	38547	37037	38707	38122	38683	38667	38585	38693		7538	7365	9367	9250	7183	6617	6944	8223	7703	7790	8414	7625	8045	7805	9401	8777	8530	7784	6736	7696
G. hirsutum	28	Auburn 634 RNR	38379	38264	38226	37445	38261	38246	38355	38222	38348	35447	38374	38378	38381	38356	38345	34867	38359	38372	38222	36718	38380	37791	38354	38329	38353	38359	38377		9434	7401	7410	9473	9226	6394	7227	7307	6954	7488	7131	7380	7311	8301	8587	7857	7493	6563	7661
G. hirsutum	29	B163	38665	38553	38514	37738	38546	38533	38643	38507	38634	35713	38660	38653	38659	38644	38619	35099	38642	38655	38511	37001	38662	38078	38649	38623	38537	38640	38670	38329		8970	8816	4265	5800	9050	8121	8746	8830	9825	8740	8726	8752	8728	9315	9368	8750	8798	8787
G. hirsutum	30	Beli Izvor	38659	38542	38513	37717	38532	38524	38645	38506	38638	35726	38661	38662	38659	38639	38624	35089	38642	38653	38496	37003	38662	38084	38632	38614	38538	38649	38659	38331	38613		7086	8964	8767	8152	8034	7742	7890	8401	8124	8740	7908	5953	8670	8329	7954	7846	7657
G. hirsutum	31	Big Boll Triumph UA 8-20 (P1)	38692	38578	38542	37753	38573	38565	38671	38540	38666	35741	38695	38692	38694	38674	38651	35129	38676	38683	38536	37025	38699	38106	38675	38649	38565	38674	38698	38361	38649	38651		8958	8400	8108	7089	6952	7419	8222	7608	8210	7994	7794	8779	8473	7863	7760	7707
G. hirsutum	32	BJA 592	38657	38541	38508	37727	38547	38539	38647	38510	38631	35714	38661	38655	38657	38648	38617	35096	38637	38658	38514	36998	38663	38075	38647	38619	38537	38637	38668	38326	38643	38613	38652		4750	8858	8170	8193	9583	9679	8842	8447	8371	8401	9799	9530	8831	9222	8575
G. hirsutum	33	BJA glandless nectariless	37320	37211	37198	36429	37214	37201	37313	37248	37292	34539	37325	37317	37317	37306	37289	34004	37295	37320	37178	35751	37328	36779	37315	37296	37206	37301	37329	36994	37296	37273	37314	37302		8178	8161	8082	8911	9478	8797	8691	8775	8594	9273	9249	8459	8467	8309
G. hirsutum	34	Blight Master	38692	38582	38542	37752	38571	38559	38671	38538	38662	35738	38687	38688	38692	38671	38658	35124	38674	38683	38536	37021	38693	38110	38676	38643	38572	38671	38693	38367	38649	38641	38678	38646	37311		7793	7224	6834	7259	6813	6918	7281	8526	7321	7753	6367	7005	5650
G. hirsutum	35	BPA 68 CB 4030	38655	38549	38512	37733	38546	38537	38632	38495	38630	35703	38651	38650	38657	38636	38616	35089	38638	38644	38511	36996	38655	38070	38653	38606	38533	38629	38655	38333	38627	38605	38649	38617	37279	38647		7655	7740	8274	7554	6923	7628	8268	8799	8908	8264	7321	8157
G. hirsutum	36	BRS 269	36869	36751	36736	35940	36764	36740	36848	36727	36842	34052	36867	36864	36865	36845	36825	33363	36845	36859	36724	35280	36867	36303	36843	36816	36747	36850	36864	36539	36820	36817	36847	36822	35733	36848	36820		5837	5188	4112	5669	4974	7508	7537	7067	7228	7015	7146
G. hirsutum	37	BRS 286	38648	38515	38488	37704	38515	38510	38614	38483	38621	35694	38637	38637	38635	38615	38600	35069	38618	38635	38488	36978	38644	38055	38618	38591	38523	38623	38635	38311	38597	38594	38622	38593	37252	38621	38592	36807		5368	4399	5093	5723	8188	7520	7812	6535	7433	6804
G. hirsutum	38	BRS 293	38056	37935	37910	37140	37943	37938	38033	37902	38033	35171	38051	38051	38053	38032	38016	34766	38030	38048	37908	36466	38054	37467	38045	38004	37938	38033	38056	37727	38014	38002	38037	38015	36702	38043	38015	36282	38005		5755	5698	6308	8428	7060	6860	7667	7563	7892
G. hirsutum	39	BRS 335	38704	38573	38540	37756	38572	38561	38672	38541	38672	35748	38694	38691	38693	38672	38658	35122	38672	38689	38537	37030	38698	38108	38667	38647	38573	38672	38690	38365	38647	38646	38673	38643	37303	38677	38639	36866	38640	38054		4973	4261	7651	8264	8123	7115	7155	7083
G. hirsutum	40	BRS 336	38701	38570	38539	37754	38576	38565	38670	38534	38672	35741	38689	38687	38694	38670	38656	35119	38674	38686	38536	37032	38695	38101	38679	38642	38575	38671	38688	38369	38651	38640	38671	38650	37305	38675	38650	36864	38640	38057	38688		5492	8123	7950	8337	7199	7227	7244
G. hirsutum	41	BRS 372	38479	38358	38322	37555	38357	38347	38455	38322	38460	35568	38476	38473	38481	38463	38438	34941	38461	38469	38320	36835	38480	37898	38465	38428	38353	38452	38470	38147	38432	38426	38457	38433	37097	38457	38435	36647	38430	37863	38471	38474		7939	8405	8315	7230	7351	7035
G. hirsutum	42	Bulgaria P73	38668	38559	38525	37728	38553	38542	38654	38517	38649	35727	38669	38670	38670	38647	38631	35101	38657	38663	38508	37009	38669	38085	38648	38626	38547	38659	38667	38341	38619	38641	38658	38620	37280	38650	38613	36829	38603	38013	38656	38652	38438		8733	8606	7809	8416	8207
G. hirsutum	43	CABD3CABCH-1-89	38660	38546	38516	37724	38537	38530	38643	38505	38643	35714	38659	38662	38662	38640	38625	35092	38638	38654	38509	36999	38660	38080	38643	38614	38541	38649	38665	38333	38623	38619	38650	38614	37276	38646	38613	36833	38598	38030	38648	38648	38431	38629		3219	4728	8590	4709
G. hirsutum	44	CABD3SHP3S-1-90	38657	38548	38509	37718	38536	38524	38640	38501	38633	35719	38656	38660	38661	38637	38622	35094	38638	38652	38503	36994	38658	38079	38633	38613	38537	38648	38666	38331	38610	38621	38648	38608	37271	38641	38606	36835	38591	38028	38647	38644	38431	38628	38659		5021	8001	5780
G. hirsutum	45	CAHUGLBBCS-1-88	38673	38554	38529	37730	38546	38534	38654	38522	38648	35723	38670	38672	38672	38654	38633	35116	38651	38670	38513	37005	38674	38089	38646	38628	38556	38659	38679	38345	38628	38630	38661	38626	37289	38661	38620	36833	38608	38021	38657	38656	38440	38637	38645	38640		7513	4067
G. hirsutum	46	Cambodia 4	38676	38566	38524	37742	38545	38535	38650	38511	38642	35730	38671	38669	38673	38649	38643	35106	38651	38661	38511	37006	38676	38088	38647	38625	38552	38654	38674	38346	38631	38623	38654	38621	37285	38652	38619	36838	38599	38019	38658	38656	38442	38631	38623	38626	38632		7580
G. hirsutum	47	Cascot B-2	37676	37557	37536	36759	37559	37535	37649	37547	37647	34873	37670	37668	37673	37652	37631	34242	37651	37661	37529	36063	37675	37104	37642	37629	37561	37655	37668	37352	37627	37631	37657	37624	36369	37661	37618	35889	37609	37033	37662	37655	37442	37637	37636	37632	37655	37632
G. hirsutum	48	CB 4011 Dehkanin	38636	38517	38484	37687	38522	38506	38626	38492	38611	35705	38634	38637	38635	38615	38597	35067	38618	38633	38471	36971	38637	38049	38608	38596	38511	38619	38640	38309	38600	38596	38625	38598	37269	38620	38578	36796	38564	37974	38622	38618	38401	38609	38593	38587	38605	38597	37604
G. hirsutum	49	CD 408	38694	38561	38539	37753	38560	38551	38662	38526	38665	35736	38683	38680	38685	38665	38650	35105	38660	38675	38532	37027	38688	38099	38663	38633	38564	38666	38685	38355	38649	38637	38666	38638	37293	38666	38641	36849	38628	38045	38683	38682	38467	38644	38647	38642	38658	38651	37654
G. hirsutum	50	CD 410	38681	38565	38532	37751	38557	38552	38649	38514	38650	35723	38670	38667	38673	38654	38636	35111	38663	38667	38526	37021	38674	38086	38672	38624	38556	38655	38678	38345	38643	38624	38662	38640	37304	38666	38643	36849	38616	38041	38664	38676	38474	38635	38637	38633	38644	38641	37644
G. hirsutum	51	CD3HCHULBH-1-88	38675	38557	38522	37733	38550	38539	38655	38517	38648	35733	38670	38675	38677	38654	38635	35106	38653	38665	38516	37007	38675	38091	38649	38630	38557	38665	38681	38347	38632	38631	38663	38627	37287	38657	38621	36845	38607	38040	38658	38660	38441	38646	38682	38670	38659	38640	37649
G. hirsutum	52	Chaco 510 INTA	38623	38515	38473	37699	38500	38494	38604	38466	38597	35682	38621	38621	38629	38604	38594	35060	38609	38614	38470	36968	38628	38045	38612	38570	38503	38602	38622	38298	38585	38575	38606	38580	37245	38610	38579	36785	38563	37976	38608	38615	38412	38580	38584	38577	38590	38607	37585
G. hirsutum	53	Chaco 520	38122	38001	37968	37317	38000	37992	38093	37963	38093	35216	38114	38109	38119	38098	38082	34747	38101	38105	37962	36538	38115	37528	38106	38066	38000	38094	38120	37790	38078	38064	38102	38077	36755	38104	38076	36284	38055	37514	38104	38117	37915	38079	38072	38070	38082	38084	37111
G. hirsutum	54	Christidis 53D7	38679	38568	38536	37746	38569	38562	38652	38517	38648	35730	38674	38673	38679	38658	38641	35113	38666	38668	38523	37013	38674	38094	38664	38633	38554	38657	38683	38352	38634	38635	38674	38633	37293	38668	38635	36845	38612	38038	38668	38666	38447	38644	38634	38638	38649	38642	37646
G. hirsutum	55	Chureza 87	37980	37869	37838	37057	37870	37858	37960	37830	37952	35089	37977	37974	37980	37961	37942	34539	37964	37974	37827	36488	37983	37468	37976	37931	37858	37964	37979	37654	37935	37930	37966	37944	36636	37968	37938	36219	37909	37363	37966	37971	37754	37943	37934	37930	37945	37940	36959
G. hirsutum	56	Ciano Cocorim 92	38258	38137	38109	37375	38132	38119	38232	38102	38227	35456	38252	38256	38258	38233	38223	34725	38232	38248	38097	36609	38258	37684	38229	38209	38137	38233	38258	37931	38208	38206	38235	38207	36888	38242	38209	36460	38188	37620	38247	38245	38030	38212	38212	38218	38227	38225	37236
G. hirsutum	57	Cleveland W.R. Wannamaker's	37969	37866	37825	37049	37855	37854	37949	37819	37944	35035	37970	37964	37969	37954	37936	34577	37951	37963	37821	36320	37972	37394	37975	37923	37849	37946	37973	37662	37933	37917	37962	37933	36612	37965	37931	36135	37906	37341	37956	37960	37746	37934	37925	37917	37935	37932	36966
G. hirsutum	58	Co27(Gh) / Guazuncho 2	38219	38093	38067	37303	38093	38084	38193	38062	38188	35300	38211	38208	38214	38193	38177	34746	38191	38209	38066	36572	38217	37639	38192	38169	38098	38193	38214	37886	38170	38168	38193	38167	36876	38199	38166	36385	38149	37579	38200	38204	37992	38177	38167	38164	38180	38182	37229
G. hirsutum	59	Central (Sel Coker 100)	38703	38578	38542	37760	38573	38556	38679	38545	38673	35756	38703	38699	38703	38682	38665	35129	38677	38691	38537	37038	38711	38115	38673	38654	38583	38683	38700	38375	38654	38651	38684	38653	37312	38683	38646	36854	38633	38043	38686	38683	38468	38660	38654	38652	38668	38667	37665
G. hirsutum	60	Coker 100 WILT	38543	38433	38406	37612	38427	38404	38519	38389	38514	35612	38541	38539	38543	38521	38502	34990	38519	38534	38390	36880	38548	37957	38525	38501	38425	38523	38549	38219	38502	38493	38535	38498	37178	38530	38503	36735	38471	37905	38529	38527	38316	38500	38495	38497	38512	38519	37520
G. hirsutum	61	Coker 201	38707	38587	38551	37768	38580	38567	38682	38548	38673	35753	38704	38698	38704	38686	38668	35138	38680	38693	38544	37041	38711	38118	38684	38663	38585	38684	38713	38375	38664	38656	38694	38663	37327	38694	38655	36862	38636	38054	38686	38684	38468	38662	38657	38655	38674	38667	37667
G. hirsutum	62	Coker 312	37052	36934	36904	36137	36924	36918	37033	36906	37025	34242	37046	37044	37048	37031	37013	33697	37028	37044	36897	35421	37049	36472	37022	37003	36936	37027	37043	36732	36999	37009	37031	36997	35782	37036	36991	35257	36979	36439	37036	37029	36821	37012	37003	37000	37018	37014	36065
G. hirsutum	63	Coker 312	38700	38575	38541	37757	38564	38553	38673	38544	38667	35747	38694	38691	38694	38673	38661	35126	38672	38685	38532	37027	38699	38106	38667	38649	38575	38676	38692	38370	38647	38647	38677	38644	37305	38684	38640	36852	38629	38043	38682	38678	38461	38653	38649	38646	38664	38662	37660
G. hirsutum	64	Coker 315	38721	38594	38563	37775	38588	38576	38696	38560	38691	35767	38718	38714	38722	38698	38681	35147	38693	38709	38551	37052	38722	38131	38693	38672	38595	38698	38717	38387	38672	38671	38702	38666	37327	38699	38663	36872	38650	38060	38705	38699	38485	38680	38675	38671	38686	38683	37684
G. hirsutum	65	Coker 315	38720	38593	38563	37774	38588	38575	38695	38559	38690	35766	38717	38713	38721	38697	38680	35148	38692	38708	38550	37051	38721	38131	38691	38672	38594	38696	38716	38386	38672	38670	38700	38665	37326	38698	38663	36870	38649	38059	38704	38698	38484	38677	38674	38670	38685	38682	37684
G. hirsutum	66	Coker 315 (pool)	38211	38084	38059	37282	38088	38072	38186	38060	38181	35324	38208	38204	38212	38188	38171	34690	38183	38199	38049	36564	38212	37630	38183	38163	38088	38188	38207	37884	38163	38163	38192	38158	36864	38189	38154	36392	38140	37558	38196	38189	37978	38170	38166	38162	38176	38173	37312
G. hirsutum	67	Coker 315	33664	33555	33541	32903	33556	33541	33644	33542	33634	32395	33659	33652	33662	33656	33627	30797	33635	33653	33521	32455	33660	33304	33639	33625	33613	33636	33661	33420	33627	33614	33641	33617	32550	33644	33616	31981	33593	33078	33650	33644	33491	33619	33613	33614	33628	33629	32834
G. hirsutum	68	Coker's Clevewilt #3	38684	38568	38527	37740	38561	38546	38667	38529	38661	35736	38685	38682	38690	38664	38645	35115	38666	38678	38523	37018	38688	38100	38657	38640	38563	38663	38679	38355	38638	38647	38677	38639	37302	38665	38627	36839	38619	38026	38671	38667	38452	38652	38647	38638	38653	38646	37653
G. hirsutum	69	Colombia 1 Gossica N21 VIR-7263	35956	35845	35814	35239	35833	35836	35934	35824	35934	33246	35957	35954	35956	35943	35928	32952	35936	35947	35802	34745	35959	35423	35933	35915	35832	35933	35952	35624	35912	35924	35940	35909	34776	35941	35906	34193	35924	35383	35942	35936	35785	35923	35912	35908	35927	35922	35025
G. hirsutum	70	Columbia	38701	38580	38546	37759	38577	38567	38672	38534	38670	35746	38689	38691	38697	38674	38654	35122	38685	38692	38531	37029	38692	38107	38675	38648	38576	38670	38691	38374	38650	38653	38683	38650	37304	38680	38650	36854	38630	38043	38682	38686	38468	38660	38651	38650	38664	38660	37659
G. hirsutum	71	Cook 912 Pope	38675	38557	38525	37735	38555	38541	38651	38517	38649	35732	38674	38674	38676	38652	38638	35101	38655	38668	38514	37012	38677	38087	38657	38628	38553	38653	38672	38351	38629	38635	38661	38626	37292	38658	38623	36829	38608	38019	38661	38659	38445	38642	38634	38634	38647	38640	37642
G. hirsutum	72	Cristina	38653	38527	38496	37708	38526	38509	38639	38509	38629	35735	38657	38656	38656	38636	38618	35098	38627	38647	38490	36981	38661	38063	38621	38609	38530	38628	38647	38325	38602	38603	38635	38604	37268	38633	38599	36819	38580	38003	38641	38636	38424	38611	38601	38603	38618	38617	37618
G. hirsutum	73	CS 8610	38676	38558	38528	37736	38556	38540	38657	38526	38651	35738	38675	38678	38677	38653	38635	35111	38654	38668	38520	37009	38681	38091	38647	38627	38559	38668	38677	38349	38627	38635	38664	38628	37292	38659	38622	36846	38614	38030	38664	38660	38450	38645	38645	38646	38653	38642	37648
G. hirsutum	74	Dekalb 220	38621	38507	38469	37698	38508	38490	38596	38457	38589	35669	38612	38612	38616	38596	38578	35063	38597	38612	38460	36951	38618	38030	38602	38569	38496	38601	38621	38292	38571	38565	38608	38574	37237	38612	38572	36779	38548	37972	38602	38605	38387	38579	38575	38570	38586	38578	37581
G. hirsutum	75	Del Cerro	38681	38554	38528	37734	38551	38542	38669	38534	38660	35732	38683	38682	38682	38662	38650	35109	38661	38675	38516	37012	38685	38100	38653	38629	38558	38661	38676	38349	38627	38632	38662	38625	37290	38664	38624	36839	38610	38024	38666	38665	38450	38637	38632	38630	38646	38641	37641
G. hirsutum	76	Delcot 277	38709	38591	38551	37769	38580	38569	38682	38547	38677	35752	38703	38702	38708	38687	38662	35136	38679	38693	38545	37036	38708	38116	38681	38657	38584	38681	38708	38376	38664	38660	38694	38664	37323	38692	38655	36857	38636	38052	38685	38686	38469	38665	38661	38658	38674	38666	37671
G. hirsutum	77	Delfos 9169	38673	38557	38523	37735	38552	38540	38657	38520	38641	35735	38671	38668	38673	38655	38637	35111	38648	38668	38514	37010	38676	38088	38649	38646	38551	38658	38704	38342	38638	38625	38667	38638	37304	38660	38622	36832	38601	38026	38657	38654	38436	38632	38629	38632	38644	38641	37637
G. hirsutum	78	Delta Opal	38721	38591	38560	37783	38589	38582	38692	38558	38694	35764	38713	38710	38713	38693	38677	35143	38694	38710	38559	37055	38718	38128	38697	38666	38599	38694	38714	38390	38672	38666	38695	38670	37330	38699	38669	36880	38664	38080	38711	38712	38493	38677	38674	38666	38682	38676	37680
G. hirsutum	79	Delta Opal	38702	38572	38541	37762	38572	38563	38673	38540	38676	35747	38695	38692	38694	38673	38658	35125	38675	38692	38541	37036	38699	38108	38678	38646	38581	38675	38694	38370	38652	38645	38675	38652	37312	38680	38650	36863	38644	38064	38692	38696	38473	38656	38654	38646	38661	38657	37659
G. hirsutum	80	Delta Opal (pool)	35475	35369	35324	34675	35370	35355	35451	35333	35453	32877	35471	35467	35471	35453	35438	32703	35451	35467	35342	34087	35472	34987	35457	35423	35430	35455	35473	35255	35427	35422	35454	35431	34258	35459	35431	33912	35416	35044	35470	35468	35306	35436	35434	35424	35441	35435	34576
G. hirsutum	81	Deltapine Smoothleaf	38718	38598	38559	37777	38586	38574	38684	38550	38684	35760	38706	38702	38705	38689	38676	35145	38692	38701	38545	37042	38710	38123	38689	38662	38589	38688	38706	38380	38666	38661	38691	38657	37323	38697	38655	36865	38646	38059	38701	38695	38477	38673	38667	38662	38679	38677	37676
G. hirsutum	82	Deltapine 6	37815	37707	37671	36890	37698	37685	37802	37669	37794	34890	37818	37816	37820	37796	37780	34434	37798	37819	37655	36197	37821	37398	37797	37780	37690	37797	37820	37490	37783	37773	37807	37780	36480	37807	37764	35979	37743	37221	37801	37797	37581	37780	37773	37772	37783	37781	36812
G. hirsutum	83	Deltapine 10-1	38663	38547	38516	37724	38545	38546	38646	38513	38640	35719	38666	38666	38665	38642	38625	35102	38647	38659	38508	37005	38665	38080	38645	38623	38542	38643	38659	38333	38618	38623	38655	38620	37284	38653	38610	36828	38596	38010	38653	38647	38432	38637	38623	38619	38633	38622	37638
G. hirsutum	84	Deltapine 12	38668	38560	38515	37732	38568	38534	38655	38519	38642	35728	38668	38664	38667	38650	38627	35105	38653	38671	38512	36996	38668	38080	38644	38627	38541	38650	38671	38337	38633	38624	38652	38629	37288	38654	38619	36837	38601	38017	38656	38653	38442	38635	38621	38622	38635	38630	37639
G. hirsutum	85	Deltapine 14	38684	38561	38525	37745	38571	38547	38664	38531	38654	35736	38677	38672	38675	38661	38637	35117	38660	38677	38521	37011	38678	38090	38654	38641	38555	38655	38681	38347	38642	38629	38660	38636	37305	38663	38625	36840	38611	38027	38668	38661	38446	38643	38632	38628	38644	38638	37651
G. hirsutum	86	Deltapine 16	38713	38597	38562	37779	38593	38580	38688	38554	38684	35755	38707	38706	38707	38689	38673	35148	38692	38703	38552	37043	38714	38123	38694	38661	38589	38688	38712	38378	38668	38661	38699	38664	37329	38703	38660	36867	38646	38067	38701	38695	38476	38676	38667	38662	38679	38673	37678
G. hirsutum	87	Deltapine 16	38713	38589	38553	37770	38592	38573	38693	38559	38683	35764	38706	38703	38705	38688	38668	35144	38689	38709	38546	37041	38711	38118	38684	38670	38585	38689	38715	38377	38669	38660	38690	38666	37329	38694	38652	36868	38643	38057	38699	38693	38474	38673	38664	38662	38677	38671	37676
G. hirsutum	88	Deltapine 16 (pool)	36196	36073	36054	35337	36091	36064	36172	36063	36165	34701	36188	36184	36187	36172	36151	32834	36168	36188	36045	34615	36192	35626	36165	36150	36069	36168	36193	35865	36147	36140	36171	36145	34910	36176	36139	34411	36126	35567	36182	36175	35963	36152	36143	36145	36158	36154	35349
G. hirsutum	89	Deltapine 20	38726	38597	38564	37785	38593	38581	38695	38562	38691	35770	38716	38714	38716	38697	38683	35148	38697	38712	38555	37051	38721	38132	38695	38671	38602	38699	38718	38394	38673	38671	38697	38666	37329	38704	38667	36879	38657	38075	38713	38706	38486	38679	38670	38667	38685	38683	37681
G. hirsutum	90	Deltapine 25	38697	38568	38538	37759	38568	38553	38667	38536	38665	35748	38689	38689	38686	38666	38652	35123	38666	38685	38536	37024	38693	38104	38661	38642	38572	38669	38691	38363	38642	38637	38666	38638	37300	38674	38635	36864	38627	38047	38683	38678	38461	38650	38639	38640	38656	38657	37655
G. hirsutum	91	Deltapine 50	38676	38557	38525	37745	38552	38535	38644	38513	38640	35726	38664	38664	38664	38646	38631	35110	38646	38662	38515	37001	38670	38084	38649	38619	38549	38648	38672	38341	38628	38618	38654	38620	37286	38659	38630	36851	38608	38040	38663	38655	38441	38627	38619	38621	38636	38636	37631
G. hirsutum	92	Deltapine 55	38732	38603	38570	37791	38596	38586	38700	38565	38698	35774	38723	38718	38720	38703	38686	35152	38703	38717	38561	37056	38727	38136	38699	38674	38606	38705	38726	38396	38677	38671	38704	38671	37333	38708	38671	36881	38658	38073	38714	38709	38492	38682	38675	38673	38689	38690	37683
G. hirsutum	93	Deltapine 66	38692	38570	38541	37748	38564	38550	38663	38526	38662	35738	38679	38679	38681	38662	38648	35119	38671	38680	38526	37016	38685	38098	38661	38637	38563	38671	38685	38356	38639	38638	38671	38633	37294	38672	38632	36845	38622	38034	38677	38671	38454	38653	38650	38646	38658	38650	37654
G. hirsutum	94	Deltapine 80	38480	38364	38327	37552	38363	38355	38451	38326	38449	35558	38471	38469	38470	38453	38431	34932	38455	38469	38320	36817	38475	37893	38454	38426	38356	38452	38474	38145	38433	38426	38463	38430	37117	38464	38424	36642	38410	37829	38464	38458	38241	38437	38431	38428	38444	38435	37556
G. hirsutum	95	Deltapine 90	35662	35531	35514	34953	35542	35532	35628	35510	35632	33100	35652	35648	35649	35632	35622	32764	35624	35644	35521	34338	35653	35161	35630	35606	35529	35628	35648	35338	35606	35599	35630	35599	34431	35632	35613	33908	35587	35185	35649	35644	35491	35613	35604	35599	35615	35616	34692
G. hirsutum	96	Deltapine 90	38506	38371	38339	37560	38375	38358	38474	38346	38473	35581	38498	38492	38496	38476	38459	34965	38474	38489	38337	36838	38501	37910	38469	38448	38375	38474	38494	38166	38449	38445	38477	38445	37121	38479	38443	36683	38436	37853	38502	38490	38275	38456	38447	38445	38457	38460	37464
G. hirsutum	97	Deltapine 90	38727	38591	38561	37779	38590	38579	38694	38560	38694	35766	38718	38713	38717	38696	38679	35142	38694	38711	38552	37052	38722	38130	38689	38669	38596	38695	38715	38387	38668	38666	38696	38663	37324	38699	38663	36881	38655	38068	38718	38706	38494	38676	38667	38664	38679	38680	37677
G. hirsutum	98	Deltapine 90 (pool)	38323	38188	38160	37382	38196	38179	38291	38160	38290	35431	38315	38309	38313	38294	38276	34796	38290	38306	38156	36668	38318	37734	38286	38265	38193	38291	38311	37985	38268	38262	38294	38261	36973	38296	38259	36521	38252	37676	38316	38305	38094	38274	38264	38262	38276	38277	37299
G. hirsutum	99	Deltapine 491	38706	38580	38549	37769	38574	38567	38681	38544	38678	35757	38702	38703	38703	38683	38667	35141	38680	38693	38542	37035	38707	38122	38676	38658	38581	38681	38703	38375	38653	38655	38684	38656	37319	38686	38650	36860	38637	38053	38693	38687	38475	38664	38656	38656	38668	38667	37666
G. hirsutum	100	Deltapine 826	38704	38576	38543	37761	38569	38559	38684	38549	38673	35755	38705	38700	38702	38684	38665	35129	38675	38694	38539	37034	38704	38118	38674	38656	38581	38680	38703	38372	38657	38655	38684	38652	37320	38684	38646	36862	38631	38046	38688	38684	38470	38663	38657	38655	38667	38667	37667
G. hirsutum	101	Deltapine 5690	38588	38454	38424	37644	38451	38444	38558	38427	38558	35626	38580	38573	38579	38557	38542	35052	38556	38573	38416	36929	38582	37991	38551	38532	38458	38560	38579	38249	38529	38529	38558	38525	37190	38562	38523	36749	38518	37943	38576	38567	38351	38540	38531	38527	38546	38543	37540
G. hirsutum	102	DeRidder Red	38383	38265	38245	37444	38261	38238	38359	38244	38353	35481	38377	38380	38375	38351	38339	34844	38355	38376	38221	36728	38379	37799	38349	38334	38255	38360	38372	38055	38334	38334	38364	38328	37037	38359	38325	36563	38315	37735	38370	38363	38144	38342	38341	38333	38345	38344	37460
G. hirsutum	103	DES 56	38719	38585	38558	37778	38581	38570	38687	38551	38686	35762	38709	38710	38709	38686	38672	35142	38688	38701	38545	37041	38712	38122	38681	38661	38599	38695	38708	38384	38661	38661	38689	38659	37321	38692	38654	36873	38646	38062	38697	38697	38480	38670	38659	38661	38672	38678	37672
G. hirsutum	104	DES 716	38717	38590	38556	37772	38592	38573	38692	38559	38684	35763	38708	38703	38704	38690	38670	35143	38689	38709	38546	37041	38708	38121	38686	38671	38587	38687	38714	38378	38673	38660	38691	38666	37332	38694	38654	36867	38646	38058	38701	38693	38477	38673	38666	38662	38678	38670	37674
G. hirsutum	105	Dixie King	38703	38582	38550	37765	38577	38565	38682	38547	38681	35758	38702	38700	38707	38684	38665	35137	38679	38698	38538	37038	38711	38116	38681	38657	38580	38682	38702	38375	38652	38654	38686	38655	37316	38687	38646	36864	38635	38049	38689	38684	38473	38662	38657	38656	38670	38667	37667
G. hirsutum	106	Dixie Triumph	38690	38572	38536	37748	38575	38555	38675	38542	38660	35739	38690	38686	38688	38667	38649	35122	38663	38683	38529	37023	38694	38104	38667	38649	38565	38667	38696	38353	38655	38643	38685	38650	37318	38678	38636	36838	38615	38036	38671	38669	38456	38649	38643	38640	38654	38652	37656
G. hirsutum	107	Dixie Triumph Wannamaker's	38639	38515	38491	37691	38510	38501	38618	38484	38612	35696	38635	38638	38638	38614	38604	35064	38620	38630	38476	36974	38640	38053	38614	38603	38517	38616	38635	38314	38589	38596	38633	38582	37260	38622	38588	36801	38570	37983	38621	38624	38402	38602	38595	38596	38607	38604	37606
G. hirsutum	108	Dunn 219	38696	38578	38547	37756	38572	38563	38679	38541	38668	35743	38697	38695	38700	38681	38663	35130	38670	38687	38536	37029	38700	38119	38677	38650	38576	38672	38700	38366	38655	38647	38684	38653	37317	38692	38647	36851	38622	38044	38677	38675	38463	38655	38650	38645	38665	38658	37660
G. hirsutum	109	Dunn 325	38689	38569	38542	37757	38566	38552	38663	38526	38660	35739	38682	38684	38685	38664	38649	35120	38663	38677	38531	37019	38687	38097	38664	38637	38571	38670	38690	38356	38642	38636	38669	38640	37303	38678	38637	36850	38619	38044	38674	38671	38458	38646	38641	38640	38656	38653	37657
G. hirsutum	110	Earlistaple 7	38509	38392	38359	37617	38386	38376	38490	38354	38485	35553	38509	38510	38512	38488	38468	34970	38486	38501	38352	36863	38513	37920	38488	38462	38393	38489	38510	38199	38466	38465	38498	38467	37131	38499	38462	36665	38439	37858	38490	38492	38276	38470	38465	38461	38480	38473	37492
G. hirsutum	111	Empire W.R. 61	34956	34840	34823	34203	34841	34832	34932	34821	34927	32615	34951	34950	34951	34931	34911	32368	34935	34947	34824	33835	34956	34526	34933	34911	34854	34936	34960	34646	34910	34905	34943	34913	33726	34943	34904	33254	34885	34376	34943	34934	34809	34918	34906	34904	34925	34919	34050
G. hirsutum	112	Express 121	38714	38588	38554	37770	38578	38568	38689	38556	38684	35758	38713	38710	38712	38692	38675	35142	38686	38702	38549	37047	38717	38128	38680	38665	38594	38688	38715	38382	38666	38661	38694	38660	37325	38697	38660	36871	38639	38059	38694	38693	38479	38669	38663	38664	38681	38679	37673
G. hirsutum	113	Felistana UA-7-18	38436	38322	38305	37508	38328	38307	38424	38335	38409	35523	38436	38430	38434	38418	38398	34900	38420	38434	38279	36780	38434	37867	38413	38405	38322	38420	38437	38115	38403	38394	38425	38394	37140	38422	38399	36623	38368	37786	38420	38421	38207	38398	38391	38388	38404	38399	37461
G. hirsutum	114	FiberMax 832	35247	35127	35109	34441	35143	35130	35231	35111	35225	32562	35245	35245	35248	35231	35211	32262	35234	35242	35109	33802	35250	34806	35225	35198	35128	35232	35245	34946	35198	35199	35227	35198	34129	35236	35197	34607	35181	34725	35239	35236	35041	35208	35222	35218	35219	35215	34331
G. hirsutum	115	FiberMax 966	37256	37137	37103	36374	37123	37116	37231	37107	37232	34414	37249	37249	37253	37231	37226	33882	37227	37242	37104	35708	37253	36675	37224	37198	37130	37236	37249	36932	37205	37206	37232	37200	35963	37235	37200	35611	37187	36649	37244	37240	37025	37215	37237	37235	37228	37217	36250
G. hirsutum	116	FiberMax 966 (Sicala 40)	38674	38549	38517	37729	38544	38534	38650	38515	38643	35722	38668	38668	38667	38646	38632	35098	38644	38660	38511	37003	38671	38083	38640	38617	38547	38651	38666	38339	38620	38620	38648	38618	37279	38653	38617	36859	38605	38050	38665	38658	38446	38631	38651	38653	38643	38632	37637
G. hirsutum	117	FiberMax 966 (Sicala 40) (pool)	38073	37948	37919	37165	37947	37931	38046	37915	38041	35163	38067	38064	38066	38045	38042	34588	38042	38057	37909	36432	38070	37497	38040	38015	37945	38049	38063	37738	38021	38019	38046	38016	36717	38052	38015	36306	38003	37441	38063	38055	37844	38030	38047	38046	38037	38032	37078
G. hirsutum	119	FiberMax 977 (Sicot 53) (pool)	38449	38324	38291	37513	38323	38311	38421	38296	38416	35527	38445	38442	38444	38424	38407	34897	38420	38433	38289	36786	38448	37865	38416	38392	38330	38429	38445	38121	38395	38392	38423	38392	37082	38426	38389	36632	38378	37804	38438	38431	38215	38402	38403	38400	38411	38408	37507
G. hirsutum	120	FiberMax 989 (Sicala V-2)	38711	38579	38551	37762	38575	38565	38681	38547	38677	35752	38703	38700	38703	38683	38667	35132	38680	38694	38541	37035	38708	38118	38675	38652	38585	38687	38702	38377	38657	38655	38684	38653	37313	38689	38652	36866	38640	38052	38697	38689	38473	38664	38662	38659	38675	38666	37674
G. hirsutum	121	FiberMax 989 (Sicala V-2) (pool)	38511	38378	38349	37564	38377	38363	38480	38347	38476	35607	38503	38499	38502	38483	38466	34969	38480	38493	38343	36836	38507	37918	38473	38451	38385	38486	38501	38180	38456	38454	38484	38451	37122	38488	38451	36668	38441	37853	38497	38488	38275	38463	38462	38460	38474	38465	37477
G. hirsutum	122	FiberMax 993	38713	38586	38554	37775	38580	38579	38686	38554	38685	35758	38709	38706	38708	38687	38671	35134	38685	38699	38557	37045	38713	38120	38686	38655	38592	38693	38709	38382	38666	38656	38688	38663	37320	38694	38661	36884	38656	38068	38708	38707	38485	38667	38668	38663	38676	38672	37672
G. hirsutum	123	FJA	38336	38215	38184	37404	38212	38204	38307	38171	38308	35402	38327	38327	38328	38310	38294	34951	38310	38321	38180	36786	38333	37745	38319	38285	38215	38311	38337	38013	38292	38280	38318	38291	36969	38324	38286	36492	38268	37688	38318	38319	38108	38292	38290	38280	38299	38296	37313
G. hirsutum	124	FK 290	38575	38464	38429	37644	38474	38459	38571	38437	38556	35637	38581	38577	38577	38560	38539	35026	38558	38580	38434	36924	38580	37994	38578	38531	38448	38552	38580	38238	38543	38525	38567	38548	37240	38565	38539	36760	38511	37945	38564	38568	38361	38537	38529	38527	38540	38538	37543
G. hirsutum	125	FMT 701	38724	38589	38558	37783	38586	38581	38692	38558	38695	35761	38714	38711	38712	38691	38676	35141	38691	38707	38555	37054	38721	38127	38692	38664	38595	38695	38711	38386	38670	38663	38692	38666	37323	38697	38667	36883	38663	38078	38714	38712	38496	38672	38669	38664	38678	38677	37678
G. hirsutum	126	FMT 709	38645	38526	38492	37717	38510	38506	38614	38490	38618	35689	38638	38635	38639	38616	38601	35079	38614	38633	38483	36978	38641	38049	38618	38591	38519	38618	38634	38310	38597	38586	38617	38590	37269	38620	38593	36817	38584	38003	38636	38634	38420	38596	38595	38588	38601	38615	37614
G. hirsutum	127	GA98028	35582	35461	35457	34774	35469	35460	35563	35440	35555	32848	35583	35579	35584	35566	35544	32881	35562	35574	35427	34307	35584	35322	35555	35540	35469	35564	35579	35294	35533	35541	35567	35534	34387	35561	35535	34021	35515	35097	35570	35564	35365	35542	35535	35533	35548	35545	34665
G. hirsutum	128	Garant	38490	38376	38336	37541	38360	38349	38465	38334	38469	35545	38487	38483	38489	38467	38449	34939	38466	38482	38320	36846	38485	37900	38463	38438	38361	38465	38485	38164	38438	38445	38475	38436	37104	38467	38432	36644	38418	37833	38475	38470	38260	38458	38441	38442	38449	38443	37456
G. hirsutum	129	Georgia King	38590	38468	38435	37666	38459	38446	38561	38427	38555	35640	38583	38582	38585	38565	38548	35023	38558	38572	38427	36933	38588	38000	38563	38537	38467	38566	38595	38256	38542	38533	38575	38541	37219	38575	38538	36747	38515	37952	38566	38568	38353	38537	38536	38538	38555	38555	37552
G. hirsutum	130	GL 7	38661	38549	38515	37730	38549	38537	38643	38511	38637	35711	38666	38660	38665	38645	38624	35104	38644	38656	38512	36999	38665	38081	38664	38613	38535	38639	38661	38327	38622	38615	38658	38625	37306	38652	38623	36827	38592	38015	38652	38648	38436	38627	38615	38611	38624	38623	37627
G. hirsutum	131	Gregg	38673	38559	38519	37729	38554	38540	38662	38528	38650	35729	38670	38671	38670	38652	38630	35112	38654	38672	38502	37006	38674	38085	38645	38637	38552	38655	38680	38344	38633	38628	38656	38630	37294	38658	38612	36833	38603	38016	38662	38656	38436	38645	38633	38625	38644	38629	37642
G. hirsutum	132	Gregg 35	38471	38357	38315	37532	38388	38338	38456	38329	38446	35559	38469	38467	38467	38451	38428	34943	38449	38469	38324	36819	38470	37894	38440	38433	38349	38451	38476	38143	38432	38427	38453	38429	37118	38452	38413	36650	38402	37820	38463	38457	38237	38441	38428	38427	38441	38426	37495
G. hirsutum	133	Gringo Inta	38342	38229	38213	37437	38222	38213	38318	38191	38314	35421	38339	38335	38343	38323	38305	34809	38323	38331	38191	36704	38345	37761	38335	38307	38224	38321	38341	38018	38306	38295	38325	38301	36992	38325	38314	36580	38282	37714	38328	38341	38131	38303	38303	38301	38309	38313	37332
G. hirsutum	134	Guazuncho II	38568	38450	38417	37640	38443	38437	38545	38412	38543	35640	38564	38562	38568	38544	38530	35023	38543	38555	38420	36923	38567	37982	38550	38517	38453	38549	38566	38247	38529	38521	38546	38525	37190	38549	38530	36739	38506	37925	38554	38564	38350	38532	38528	38526	38535	38534	37560
G. hirsutum	135	H 1220	38579	38467	38435	37654	38443	38439	38548	38421	38549	35638	38569	38567	38569	38548	38541	35023	38549	38561	38415	36915	38573	37985	38551	38525	38455	38557	38569	38243	38535	38515	38550	38523	37208	38556	38530	36751	38510	37930	38560	38561	38346	38526	38529	38524	38536	38562	37558
G. hirsutum	136	Half and Half	38538	38413	38391	37602	38424	38405	38525	38417	38509	35610	38534	38533	38537	38514	38496	34987	38511	38533	38372	36873	38541	37953	38507	38515	38412	38514	38537	38208	38498	38498	38534	38497	37214	38514	38482	36706	38467	37882	38520	38517	38306	38499	38492	38490	38503	38499	37552
G. hirsutum	137	Hart	38706	38587	38548	37758	38577	38569	38695	38559	38687	35754	38713	38711	38716	38696	38678	35138	38685	38702	38541	37040	38712	38128	38682	38662	38587	38683	38704	38379	38654	38662	38691	38653	37320	38693	38653	36859	38632	38052	38688	38690	38474	38669	38656	38657	38670	38666	37670
G. hirsutum	138	Hopi Moencopi	38668	38545	38511	37729	38550	38532	38652	38511	38638	35723	38660	38658	38663	38646	38626	35095	38650	38664	38501	36994	38662	38078	38644	38621	38546	38642	38669	38341	38626	38618	38650	38624	37284	38647	38614	36823	38602	38011	38651	38652	38436	38626	38618	38617	38631	38627	37631
G. hirsutum	139	IAC 17	38352	38231	38206	37420	38257	38218	38321	38198	38319	35454	38340	38336	38343	38322	38308	34809	38328	38339	38222	36697	38343	37768	38320	38303	38225	38321	38340	38024	38301	38291	38322	38290	36981	38334	38302	36558	38286	37711	38341	38337	38116	38304	38300	38302	38315	38310	37392
G. hirsutum	140	IAC 18	38568	38455	38419	37640	38449	38436	38549	38417	38540	35639	38573	38572	38569	38553	38529	35041	38541	38563	38416	36910	38573	37985	38547	38522	38450	38547	38573	38240	38533	38519	38558	38537	37204	38557	38523	36750	38497	37927	38555	38554	38341	38529	38522	38527	38537	38538	37541
G. hirsutum	141	IAC 25 RMD	35812	35700	35672	34980	35694	35689	35788	35666	35793	33177	35804	35807	35804	35786	35777	32815	35791	35802	35664	34309	35812	35277	35794	35762	35693	35795	35810	35501	35766	35768	35798	35764	34739	35792	35765	34224	35789	35204	35801	35800	35629	35777	35773	35764	35778	35796	34870
G. hirsutum	142	im	38702	38572	38545	37758	38575	38557	38680	38544	38671	35753	38696	38689	38694	38674	38661	35129	38673	38693	38532	37032	38698	38108	38669	38655	38576	38676	38706	38366	38654	38645	38672	38652	37312	38678	38641	36867	38627	38050	38686	38684	38464	38659	38649	38649	38657	38663	37658
G. hirsutum	143	IMA 12427	36910	36801	36771	36078	36784	36769	36883	36764	36886	34129	36906	36903	36911	36889	36879	33772	36881	36897	36754	35515	36907	36347	36885	36864	36786	36881	36903	36592	36869	36860	36889	36863	35646	36892	36870	35150	36846	36326	36897	36892	36707	36869	36865	36860	36878	36887	35945
G. hirsutum	144	IMA 1318	38719	38587	38554	37776	38586	38581	38690	38555	38692	35759	38713	38707	38713	38692	38678	35144	38688	38704	38552	37050	38718	38125	38695	38662	38588	38688	38707	38381	38667	38663	38693	38663	37321	38691	38662	36871	38652	38064	38703	38704	38491	38671	38665	38658	38673	38676	37673
G. hirsutum	145	IMA 3869	38716	38582	38553	37771	38580	38575	38684	38550	38688	35753	38706	38702	38706	38683	38673	35135	38687	38698	38550	37045	38709	38121	38686	38655	38586	38688	38702	38377	38662	38656	38683	38658	37317	38692	38659	36875	38652	38065	38702	38701	38486	38668	38667	38659	38674	38670	37671
G. hirsutum	146	IMA 6035	38689	38562	38532	37752	38558	38552	38663	38529	38664	35736	38685	38680	38686	38667	38652	35114	38661	38676	38531	37033	38690	38099	38666	38633	38569	38668	38688	38359	38645	38637	38664	38639	37298	38669	38640	36849	38625	38040	38677	38679	38467	38646	38645	38638	38655	38651	37650
G. hirsutum	147	IMACD 8276	38700	38580	38548	37767	38580	38564	38675	38543	38671	35750	38697	38694	38697	38676	38660	35130	38673	38689	38542	37026	38702	38109	38675	38648	38580	38679	38700	38373	38655	38650	38686	38653	37318	38687	38651	36862	38633	38054	38690	38684	38469	38655	38652	38650	38666	38664	37660
G. hirsutum	148	IRMA D 742	37002	36881	36849	36113	36900	36882	36986	36860	36983	34255	36999	36994	36998	36988	36966	33828	36978	36998	36852	35494	37002	36623	36991	36962	36927	36982	36999	36722	36970	36952	36986	36978	35717	36981	36952	35243	36936	36475	36986	36996	36809	36966	36958	36952	36965	36961	36017
G. hirsutum	149	Kekchi	38706	38578	38545	37760	38580	38562	38680	38547	38671	35753	38696	38690	38692	38678	38659	35134	38679	38696	38535	37031	38698	38110	38674	38661	38576	38677	38704	38366	38662	38650	38681	38656	37320	38683	38643	36858	38634	38046	38689	38683	38466	38662	38655	38652	38668	38660	37664
G. hirsutum	150	Lambright 2020A	38696	38569	38535	37745	38561	38553	38677	38541	38671	35744	38700	38697	38697	38677	38661	35123	38667	38686	38529	37024	38699	38109	38663	38643	38570	38671	38688	38361	38644	38651	38674	38643	37303	38673	38634	36851	38626	38036	38680	38677	38459	38655	38655	38648	38661	38653	37661
G. hirsutum	151	Lankart	38711	38588	38556	37776	38592	38573	38690	38556	38680	35761	38705	38701	38704	38688	38666	35141	38683	38709	38548	37040	38710	38116	38688	38669	38584	38685	38720	38375	38671	38657	38693	38669	37332	38694	38657	36863	38639	38062	38695	38689	38474	38667	38656	38655	38672	38670	37667
G. hirsutum	152	Lankart 57	38705	38590	38547	37757	38580	38564	38688	38553	38678	35747	38705	38705	38709	38687	38670	35138	38688	38700	38541	37036	38709	38121	38680	38656	38582	38683	38700	38378	38656	38658	38690	38655	37319	38712	38652	36860	38635	38048	38691	38687	38473	38665	38658	38655	38672	38664	37675
G. hirsutum	153	LBBCDBOAKH-1-90	38690	38569	38536	37744	38567	38544	38674	38540	38665	35748	38687	38685	38693	38668	38654	35126	38666	38687	38525	37024	38689	38106	38662	38650	38567	38676	38697	38356	38653	38642	38676	38644	37308	38673	38631	36843	38621	38032	38671	38673	38453	38656	38655	38653	38666	38649	37657
G. hirsutum	154	Li1	38663	38532	38498	37727	38524	38516	38632	38500	38635	35704	38654	38650	38656	38632	38619	35088	38631	38649	38489	36987	38657	38066	38626	38604	38534	38633	38651	38325	38604	38603	38634	38598	37263	38638	38601	36816	38593	38004	38651	38642	38427	38612	38605	38603	38619	38618	37618
G. hirsutum	155	Li2	37941	37819	37780	37053	37808	37801	37912	37786	37913	35121	37933	37928	37932	37911	37897	34516	37909	37926	37774	36339	37935	37355	37906	37886	37814	37914	37934	37602	37881	37884	37912	37882	36556	37917	37878	36130	37873	37289	37932	37923	37718	37895	37886	37882	37900	37899	36921
G. hirsutum	156	Liao Mian 7 Hao	38673	38560	38527	37735	38550	38535	38654	38522	38651	35729	38676	38673	38674	38658	38638	35105	38650	38663	38517	37005	38677	38087	38646	38625	38547	38653	38669	38347	38624	38629	38656	38625	37290	38659	38618	36831	38599	38016	38660	38652	38448	38644	38629	38627	38643	38640	37643
G. hirsutum	157	Lightning Express	38661	38543	38508	37715	38548	38521	38646	38508	38633	35721	38651	38652	38654	38633	38617	35090	38642	38663	38491	36996	38655	38067	38632	38617	38532	38635	38662	38328	38611	38609	38648	38612	37277	38637	38605	36822	38588	38005	38641	38646	38426	38626	38609	38613	38622	38622	37620
G. hirsutum	158	Limpopo	38470	38350	38315	37535	38357	38339	38451	38325	38451	35553	38473	38470	38475	38456	38440	34923	38443	38463	38329	36822	38472	37888	38452	38417	38345	38443	38462	38142	38424	38420	38451	38425	37102	38446	38425	36648	38402	37824	38450	38462	38247	38424	38423	38417	38428	38430	37568
G. hirsutum	159	Lisina 11 CB 4021	38639	38524	38511	37705	38528	38518	38619	38486	38613	35700	38637	38635	38638	38617	38604	35077	38628	38630	38490	36979	38639	38059	38632	38591	38521	38622	38641	38320	38604	38601	38631	38601	37266	38632	38602	36797	38571	37997	38623	38622	38407	38612	38598	38594	38610	38606	37604
G. hirsutum	160	Lockett 1	37453	37325	37304	36503	37337	37319	37434	37304	37429	34599	37448	37445	37454	37432	37415	34253	37429	37445	37294	36184	37451	36873	37423	37423	37325	37427	37454	37125	37413	37407	37433	37415	36126	37436	37397	35624	37383	36851	37439	37434	37238	37408	37411	37404	37427	37413	36468
G. hirsutum	161	Lockett BXL	36917	36805	36768	36044	36803	36785	36892	36777	36888	35377	36903	36904	36908	36895	36876	33477	36893	36905	36759	35283	36907	36353	36884	36874	36791	36888	36913	36587	36875	36867	36887	36873	35576	36896	36856	35087	36851	36266	36901	36905	36691	36873	36865	36874	36877	36874	35994
G. hirsutum	162	Lone Star	38702	38581	38545	37755	38573	38561	38694	38558	38683	35757	38710	38711	38711	38688	38675	35134	38684	38706	38542	37033	38708	38125	38673	38655	38579	38681	38699	38375	38651	38661	38690	38652	37314	38686	38646	36858	38634	38047	38688	38690	38468	38665	38660	38659	38671	38661	37667
G. hirsutum	163	Lou Mienne	38600	38470	38448	37661	38481	38479	38588	38462	38572	35658	38595	38589	38592	38575	38558	35036	38571	38597	38434	36939	38596	38019	38572	38562	38473	38573	38602	38262	38557	38548	38580	38554	37240	38578	38539	36763	38531	37947	38586	38579	38365	38559	38554	38547	38565	38559	37562
G. hirsutum	164	LuMien14	38689	38570	38541	37744	38562	38554	38667	38533	38662	35737	38687	38686	38691	38668	38650	35115	38673	38677	38524	37023	38690	38100	38667	38638	38562	38662	38684	38359	38640	38644	38676	38637	37297	38669	38638	36848	38616	38031	38672	38672	38458	38654	38640	38642	38656	38652	37653
G. hirsutum	165	LuMien 14 (pool)	30699	30594	30592	29975	30615	30607	30683	30588	30676	28329	30697	30695	30698	30683	30671	28716	30677	30690	30574	29803	30704	30462	30683	30659	30585	30687	30699	30484	30657	30663	30688	30659	29815	30690	30661	30332	30635	30384	30693	30689	30500	30667	30674	30672	30682	30671	29933
G. hirsutum	166	LuMien14	31355	31248	31246	30651	31259	31257	31337	31237	31333	29047	31348	31349	31352	31337	31322	29325	31334	31345	31225	30373	31352	30964	31336	31314	31245	31338	31351	31090	31314	31312	31339	31313	30342	31343	31309	30855	31295	31066	31351	31345	31208	31326	31340	31330	31332	31320	30524
G. hirsutum	167	M-188 RNR	33997	33907	33876	33226	33907	33891	33991	33890	33979	31457	34004	33999	34002	33987	33970	31346	33976	34004	33863	32662	34007	33461	33986	33980	33958	33979	34006	33826	33978	33967	33991	33972	32955	33986	33962	32467	33935	33557	33990	33987	33805	33969	33960	33962	33974	33970	33117
G. hirsutum	168	M240	38692	38572	38532	37752	38567	38553	38671	38534	38659	35745	38686	38685	38691	38671	38656	35119	38669	38685	38530	37021	38692	38104	38669	38639	38572	38672	38690	38381	38644	38639	38669	38642	37306	38677	38641	36849	38624	38041	38680	38678	38456	38646	38644	38641	38656	38654	37652
G. hirsutum	169	Mac7-0238	38363	38238	38207	37461	38240	38226	38348	38213	38333	35435	38363	38359	38358	38338	38325	34848	38335	38359	38200	36725	38364	37778	38339	38319	38248	38349	38369	38038	38324	38313	38348	38322	37000	38346	38305	36530	38292	37715	38343	38341	38130	38321	38312	38310	38327	38327	37332
G. hirsutum	170	Magnolia	38655	38529	38499	37716	38535	38512	38633	38501	38621	35715	38648	38646	38648	38628	38612	35087	38624	38648	38490	36989	38650	38065	38622	38616	38528	38627	38659	38322	38613	38601	38625	38610	37271	38631	38599	36822	38583	38009	38639	38638	38423	38612	38600	38607	38614	38617	37609
G. hirsutum	171	Mar 5 PD208S-4-90	38676	38552	38523	37736	38546	38544	38653	38517	38656	35721	38671	38672	38675	38655	38636	35104	38653	38664	38518	37013	38674	38092	38652	38629	38555	38657	38677	38345	38636	38630	38659	38629	37289	38659	38626	36836	38612	38019	38658	38661	38444	38635	38663	38642	38660	38635	37655
G. hirsutum	172	Marico (Smooth)	38683	38556	38530	37751	38554	38553	38656	38523	38659	35739	38680	38677	38677	38658	38641	35118	38661	38675	38528	37019	38681	38097	38664	38636	38565	38665	38682	38359	38643	38631	38664	38639	37299	38662	38638	36846	38624	38039	38671	38676	38458	38639	38643	38637	38653	38644	37646
G. hirsutum	173	McNair 210	35464	35371	35335	34775	35350	35348	35442	35323	35439	32805	35463	35459	35460	35442	35432	32600	35444	35457	35314	33966	35464	34933	35439	35420	35350	35444	35464	35167	35418	35424	35450	35415	34200	35445	35415	33812	35399	34900	35451	35448	35269	35429	35420	35419	35432	35434	34520
G. hirsutum	174	McNair 235	38708	38585	38549	37767	38578	38567	38679	38546	38672	35755	38701	38698	38703	38684	38666	35137	38680	38691	38543	37035	38703	38115	38678	38656	38587	38682	38711	38375	38660	38652	38690	38659	37322	38691	38653	36863	38633	38056	38687	38686	38469	38657	38655	38654	38669	38672	37663
G. hirsutum	175†	MCU-5	38509	38392	38359	37576	38408	38384	38495	38360	38477	35586	38505	38503	38507	38483	38464	34954	38490	38507	38347	36843	38507	37922	38492	38466	38379	38486	38511	38183	38473	38462	38493	38473	37139	38487	38463	36704	38439	37881	38493	38491	38276	38472	38474	38471	38465	38467	37468
G. hirsutum	176†	MCU-5	38622	38506	38469	37686	38512	38495	38608	38469	38590	35675	38618	38617	38621	38596	38578	35057	38603	38620	38458	36950	38621	38032	38606	38578	38491	38600	38625	38294	38587	38576	38606	38585	37242	38601	38576	36794	38552	37989	38605	38604	38389	38585	38589	38585	38579	38581	37579
G. hirsutum	177†	MCU-5	38459	38343	38306	37527	38349	38332	38444	38306	38431	35532	38455	38452	38458	38433	38415	34924	38440	38457	38297	36790	38458	37873	38446	38414	38329	38437	38461	38129	38425	38411	38444	38422	37085	38440	38421	36639	38390	37836	38441	38443	38229	38423	38429	38422	38416	38418	37420
G. hirsutum	178†	MCU-5 (pool)	38205	38090	38057	37288	38103	38084	38192	38060	38178	35325	38201	38200	38204	38180	38162	34711	38186	38204	38049	36551	38204	37632	38192	38160	38077	38185	38209	37876	38172	38159	38192	38172	36853	38185	38176	36407	38141	37598	38192	38192	37979	38169	38178	38170	38164	38165	37193
G. hirsutum	179	MD26ne	38712	38585	38554	37767	38576	38565	38685	38549	38680	35758	38706	38703	38706	38688	38669	35139	38683	38696	38545	37036	38711	38116	38677	38654	38595	38695	38705	38379	38659	38655	38685	38659	37319	38690	38654	36868	38641	38058	38693	38693	38471	38666	38660	38657	38673	38671	37679
G. hirsutum	180	MD51ne	38728	38592	38564	37780	38592	38582	38696	38565	38697	35766	38720	38715	38720	38699	38683	35148	38696	38714	38558	37054	38724	38132	38692	38671	38598	38697	38717	38390	38668	38666	38697	38665	37324	38700	38664	36881	38657	38072	38719	38708	38495	38679	38668	38665	38681	38681	37679
G. hirsutum	181	MD52ne	38723	38587	38558	37775	38586	38578	38689	38557	38692	35764	38713	38710	38712	38693	38676	35141	38690	38708	38556	37046	38717	38125	38687	38664	38591	38691	38712	38383	38663	38659	38693	38660	37319	38695	38659	36882	38653	38069	38714	38703	38489	38671	38662	38659	38677	38678	37675
G. hirsutum	182	MD90ne	38728	38595	38562	37781	38593	38581	38698	38567	38699	35766	38723	38718	38722	38703	38683	35149	38696	38716	38555	37055	38726	38133	38693	38672	38598	38697	38719	38390	38671	38670	38702	38666	37327	38702	38665	36883	38657	38071	38719	38707	38498	38681	38671	38668	38685	38682	37682
G. hirsutum	183	Meade Clean Seed	38695	38575	38543	37748	38576	38568	38676	38538	38670	35743	38693	38691	38698	38675	38658	35125	38677	38691	38531	37025	38695	38115	38680	38652	38574	38672	38693	38364	38646	38648	38681	38644	37310	38679	38641	36849	38622	38035	38678	38681	38462	38659	38657	38654	38665	38656	37658
G. hirsutum	184	Mebane	38364	38253	38217	37438	38274	38238	38352	38229	38343	35474	38371	38368	38371	38352	38336	34858	38346	38360	38239	36716	38372	37798	38339	38325	38247	38347	38363	38040	38319	38321	38349	38321	37006	38371	38316	36553	38297	37731	38356	38349	38140	38330	38319	38327	38337	38328	37431
G. hirsutum	185	Namcala	38696	38573	38531	37745	38566	38555	38682	38546	38674	35739	38702	38698	38703	38680	38665	35128	38673	38694	38528	37024	38698	38108	38667	38645	38568	38670	38686	38363	38646	38650	38678	38640	37301	38676	38638	36847	38623	38036	38680	38680	38463	38656	38646	38644	38656	38655	37659
G. hirsutum	186	Namcala (pool)	36052	35946	35905	35254	35941	35928	36047	35939	36033	34291	36059	36056	36058	36043	36022	33048	36029	36057	35903	34533	36061	35505	36022	36009	35927	36031	36050	35721	36010	36017	36035	36008	34807	36033	35990	34263	35983	35502	36041	36037	35852	36014	36000	36004	36014	36015	35134
G. hirsutum	187	NC 88-95	38638	38525	38494	37706	38506	38497	38612	38488	38606	35696	38637	38633	38638	38618	38601	35082	38609	38628	38475	36974	38639	38052	38611	38591	38519	38613	38641	38309	38596	38583	38621	38593	37270	38625	38590	36801	38566	37988	38621	38615	38403	38591	38585	38582	38600	38606	37615
G. hirsutum	188	New Boykin	38211	38085	38073	37293	38085	38071	38193	38095	38186	35292	38214	38209	38211	38193	38176	34768	38190	38203	38052	36584	38213	37644	38187	38177	38090	38186	38207	37890	38162	38167	38197	38161	36895	38198	38161	36387	38140	37567	38194	38192	37977	38176	38163	38160	38178	38170	37222
G. hirsutum	189	NM24016	38534	38428	38376	37599	38404	38392	38510	38379	38503	35606	38534	38529	38535	38514	38497	35035	38505	38523	38371	36872	38534	37947	38507	38482	38411	38508	38536	38200	38489	38482	38521	38487	37205	38519	38480	36691	38461	37904	38512	38511	38295	38488	38483	38482	38498	38502	37502
G. hirsutum	190	Northern Star	38691	38573	38537	37752	38561	38554	38667	38530	38662	35746	38690	38688	38689	38668	38655	35121	38671	38678	38530	37024	38695	38107	38662	38639	38574	38675	38693	38364	38643	38645	38672	38640	37304	38684	38637	36849	38620	38036	38676	38674	38454	38650	38646	38644	38659	38657	37656
G. hirsutum	191	NTA 90-8	38672	38557	38523	37741	38560	38546	38659	38524	38644	35725	38675	38672	38672	38654	38635	35112	38650	38670	38523	37009	38676	38088	38666	38630	38548	38654	38683	38340	38652	38627	38664	38650	37317	38663	38627	36833	38602	38022	38656	38652	38442	38635	38626	38623	38640	38641	37639
G. hirsutum	192	Ogosta	38098	37986	37955	37170	37982	37973	38077	37938	38074	35218	38092	38091	38099	38078	38059	34652	38083	38093	37939	36465	38094	37567	38078	38051	37973	38079	38096	37779	38051	38053	38084	38048	36727	38088	38047	36261	38027	37457	38086	38082	37874	38071	38052	38051	38061	38061	37072
G. hirsutum	193	Pak 4F CB 4025	38650	38534	38522	37715	38538	38524	38624	38489	38623	35703	38641	38639	38641	38621	38610	35080	38638	38638	38493	36987	38643	38065	38635	38599	38521	38629	38646	38325	38608	38607	38635	38601	37266	38637	38606	36806	38580	38000	38637	38633	38413	38620	38598	38598	38613	38614	37606
G. hirsutum	194	Pak-22 Vir-5850	35398	35294	35273	34641	35281	35266	35370	35249	35370	32688	35389	35386	35393	35374	35360	32503	35385	35390	35242	34164	35389	34859	35371	35340	35266	35371	35388	35095	35339	35348	35379	35339	34375	35381	35345	33824	35323	34834	35377	35377	35209	35363	35343	35355	35363	35355	34470
G. hirsutum	195	Paymaster 54	38699	38580	38546	37759	38570	38557	38668	38531	38668	35746	38686	38686	38688	38669	38656	35127	38676	38684	38532	37025	38691	38101	38668	38642	38569	38677	38691	38363	38646	38642	38677	38638	37298	38678	38641	36853	38629	38041	38683	38677	38460	38660	38655	38651	38662	38659	37660
G. hirsutum	196	Paymaster 101	38678	38561	38526	37738	38558	38541	38668	38530	38658	35728	38683	38679	38685	38664	38646	35113	38656	38682	38521	37014	38682	38099	38657	38633	38552	38654	38675	38347	38632	38635	38664	38628	37290	38663	38626	36848	38607	38030	38667	38665	38454	38642	38634	38639	38647	38643	37647
G. hirsutum	197	Paymaster 145	38612	38494	38464	37678	38491	38494	38599	38465	38585	35673	38611	38615	38617	38594	38574	35048	38591	38606	38464	36946	38616	38038	38590	38569	38498	38597	38615	38287	38569	38569	38598	38568	37234	38604	38561	36792	38548	37981	38600	38598	38380	38581	38612	38596	38594	38575	37596
G. hirsutum	198	Paymaster 303	38631	38520	38479	37703	38501	38493	38611	38472	38609	35695	38632	38630	38636	38611	38603	35063	38606	38624	38469	36972	38631	38062	38599	38585	38506	38608	38626	38303	38586	38584	38609	38575	37242	38611	38581	36793	38559	37976	38618	38610	38393	38589	38585	38585	38592	38608	37596
G. hirsutum	199	Paymaster 784	37881	37787	37739	36984	37767	37751	37864	37728	37861	34974	37883	37883	37882	37860	37847	34507	37858	37877	37734	36264	37884	37306	37866	37832	37759	37869	37887	37563	37847	37838	37869	37838	36748	37869	37837	36308	37813	37247	37869	37864	37657	37850	37836	37838	37846	37865	36871
G. hirsutum	200	Paymaster 792	38664	38543	38510	37726	38535	38524	38646	38508	38636	35723	38660	38663	38662	38638	38626	35094	38647	38654	38501	36994	38662	38080	38632	38613	38541	38642	38659	38334	38617	38618	38644	38609	37271	38653	38610	36828	38594	38010	38649	38645	38429	38628	38620	38621	38632	38627	37632
G. hirsutum	201	Paymaster HS26	38690	38562	38531	37745	38558	38544	38675	38536	38661	35745	38694	38687	38693	38673	38661	35126	38664	38683	38529	37017	38691	38123	38660	38638	38567	38666	38687	38357	38640	38642	38668	38640	37305	38674	38634	36850	38620	38033	38676	38671	38456	38646	38641	38642	38653	38652	37652
G. hirsutum	202	Paymaster HS200	38228	38108	38085	37291	38117	38098	38216	38087	38201	35296	38230	38226	38228	38208	38187	34679	38204	38228	38076	36785	38233	37647	38206	38188	38109	38214	38237	37898	38195	38181	38216	38192	36864	38220	38179	36397	38161	37584	38215	38215	38010	38188	38186	38183	38201	38191	37224
G. hirsutum	203	Paymaster Tejas	38713	38586	38551	37767	38574	38564	38690	38553	38685	35761	38715	38708	38713	38692	38682	35142	38683	38701	38545	37041	38712	38140	38680	38661	38586	38688	38709	38377	38662	38663	38692	38657	37322	38696	38651	36862	38639	38051	38691	38688	38472	38668	38663	38664	38675	38675	37674
G. hirsutum	204	PD 1	38377	38255	38231	37437	38249	38232	38348	38226	38347	35439	38367	38366	38367	38346	38334	34880	38352	38363	38211	36708	38370	37783	38342	38323	38255	38352	38366	38043	38324	38321	38350	38322	37014	38358	38321	36541	38305	37712	38358	38356	38138	38332	38322	38319	38336	38337	37374
G. hirsutum	205	PD 1	36562	36453	36428	35696	36443	36428	36538	36411	36539	33850	36559	36557	36565	36545	36530	33340	36543	36557	36408	35242	36559	36004	36533	36514	36443	36535	36554	36251	36516	36513	36548	36507	35282	36544	36510	34812	36489	35946	36543	36544	36352	36519	36514	36511	36528	36528	35595
G. hirsutum	206	PD 2	37334	37216	37182	36494	37212	37193	37305	37176	37305	34478	37326	37328	37333	37307	37292	34053	37310	37326	37167	35713	37330	36806	37306	37285	37208	37312	37331	37006	37282	37284	37314	37283	36048	37318	37278	35549	37262	36696	37319	37315	37109	37297	37284	37290	37296	37298	36336
G. hirsutum	207	PD 3	32731	32641	32617	32092	32640	32629	32711	32614	32711	30443	32733	32731	32736	32719	32699	30326	32714	32729	32614	31761	32733	32237	32710	32695	32691	32715	32730	32548	32694	32692	32717	32690	31876	32720	32690	31273	32704	32249	32725	32724	32592	32703	32691	32700	32713	32706	31928
G. hirsutum	208	PD 113	38388	38263	38224	37464	38254	38246	38359	38226	38360	35443	38378	38379	38380	38355	38345	34845	38359	38375	38214	36778	38381	37791	38356	38332	38259	38365	38380	38054	38332	38332	38365	38328	37001	38363	38320	36538	38313	37723	38371	38369	38152	38344	38335	38334	38345	38347	37354
G. hirsutum	209	PD 781	38224	38103	38089	37293	38102	38086	38198	38096	38196	35367	38216	38213	38215	38195	38177	34786	38196	38212	38062	36583	38220	37633	38199	38176	38097	38198	38217	37887	38174	38174	38207	38172	36934	38204	38171	36399	38150	37572	38203	38201	37994	38174	38171	38169	38187	38180	37242
G. hirsutum	210	PD 785	36011	35896	35875	35149	35892	35896	35986	35865	35983	33322	36001	36003	36001	35987	35969	32883	35989	36001	35861	34454	36005	35613	35982	35961	35890	35985	36005	35723	35964	35959	35989	35955	34767	35993	35957	34235	35948	35426	36001	35996	35785	35966	35962	35961	35977	35979	35065
G. hirsutum	211	PD 2164	38696	38571	38537	37745	38564	38551	38679	38544	38677	35743	38696	38696	38697	38676	38654	35128	38671	38691	38531	37026	38697	38108	38667	38648	38574	38672	38687	38359	38645	38651	38679	38645	37311	38674	38636	36847	38628	38036	38679	38673	38461	38654	38646	38646	38659	38655	37662
G. hirsutum	212	PD 2165	38695	38570	38535	37745	38561	38552	38672	38537	38677	35740	38695	38691	38696	38672	38654	35127	38674	38691	38526	37023	38696	38103	38666	38647	38572	38671	38686	38361	38643	38647	38679	38644	37302	38670	38633	36845	38627	38034	38678	38677	38462	38655	38643	38643	38656	38654	37658
G. hirsutum	213	PD 5256	36615	36505	36484	35831	36506	36494	36591	36476	36594	33802	36612	36614	36615	36602	36582	33316	36591	36608	36474	35022	36617	36068	36598	36569	36514	36591	36617	36297	36575	36565	36601	36573	35298	36607	36571	34819	36547	36023	36607	36601	36404	36577	36566	36569	36585	36585	35657
G. hirsutum	214	PD 9364	38341	38221	38186	37400	38210	38202	38318	38189	38316	35434	38337	38339	38341	38320	38309	34874	38319	38329	38195	36748	38339	37755	38315	38292	38224	38319	38339	38016	38290	38290	38321	38288	37009	38329	38286	36497	38271	37690	38324	38324	38107	38298	38295	38288	38307	38305	37321
G. hirsutum	215	PD 93001 (Brown)	37806	37703	37659	36944	37686	37667	37785	37649	37784	34986	37805	37802	37807	37784	37771	34451	37789	37800	37646	36226	37807	37238	37779	37756	37691	37792	37808	37481	37760	37760	37790	37756	36503	37787	37756	35985	37779	37212	37794	37787	37605	37770	37764	37764	37773	37770	36794
G. hirsutum	216	PD 93007	36673	36545	36517	35775	36553	36539	36650	36523	36645	33924	36663	36664	36667	36645	36629	33530	36645	36660	36517	35278	36667	36120	36644	36628	36558	36647	36663	36368	36613	36620	36649	36616	35375	36653	36615	34898	36603	36059	36657	36657	36439	36631	36617	36614	36636	36633	35688
G. hirsutum	217	PD 93009	36934	36842	36811	36049	36818	36792	36905	36798	36906	34156	36926	36924	36929	36909	36899	33842	36912	36921	36781	35354	36931	36393	36907	36894	36812	36909	36936	36652	36895	36878	36914	36885	35705	36926	36895	35167	36860	36375	36917	36912	36712	36889	36884	36882	36899	36898	35980
G. hirsutum	218	PD 93030	38448	38330	38298	37518	38323	38308	38423	38287	38418	35507	38445	38440	38445	38421	38411	34916	38418	38438	38281	36794	38446	37857	38421	38396	38321	38420	38445	38116	38401	38400	38431	38396	37057	38429	38392	36620	38376	37805	38429	38428	38212	38406	38395	38395	38408	38414	37411
G. hirsutum	219	Phytogen 72	38697	38570	38540	37749	38562	38554	38687	38551	38681	35749	38709	38720	38705	38685	38672	35128	38671	38694	38535	37024	38705	38114	38665	38648	38575	38673	38690	38367	38643	38653	38680	38646	37308	38678	38640	36850	38625	38040	38681	38677	38461	38659	38651	38648	38661	38659	37662
G. hirsutum	220	Phytogen PSC355	35480	35359	35340	34725	35363	35357	35455	35339	35452	32971	35477	35470	35472	35450	35438	32689	35451	35468	35336	33954	35475	35019	35454	35427	35356	35453	35476	35177	35427	35422	35460	35426	34492	35459	35432	33994	35407	34927	35464	35463	35243	35435	35421	35420	35436	35443	34536
G. hirsutum	221	Pope	38673	38562	38517	37726	38545	38535	38654	38522	38644	35724	38673	38671	38672	38655	38637	35106	38654	38670	38508	36998	38673	38090	38642	38622	38551	38653	38677	38347	38621	38629	38659	38622	37287	38656	38618	36828	38609	38018	38660	38658	38442	38633	38629	38630	38642	38631	37638
G. hirsutum	222	Pora INTA	38245	38131	38105	37366	38144	38127	38235	38098	38225	35313	38243	38241	38244	38228	38201	34728	38223	38242	38103	36643	38246	37659	38239	38211	38125	38227	38254	37926	38220	38205	38234	38220	36884	38230	38210	36412	38181	37604	38230	38242	38036	38212	38204	38200	38212	38208	37227
G. hirsutum	223	Pyramid	37952	37832	37802	37010	37830	37813	37931	37797	37923	35056	37950	37952	37952	37930	37914	34469	37929	37942	37798	36286	37956	37406	37923	37904	37831	37941	37954	37629	37908	37911	37935	37902	36572	37936	37896	36572	37883	37331	37936	37935	37715	37916	37933	37926	37928	37918	36938
G. hirsutum	224	R1Tm1 (Gh)	38698	38570	38542	37759	38576	38553	38676	38541	38666	35756	38691	38687	38689	38670	38657	35129	38671	38690	38529	37031	38694	38106	38664	38654	38574	38672	38703	38362	38652	38640	38670	38649	37314	38676	38638	36859	38623	38045	38681	38677	38462	38651	38642	38644	38654	38665	37655
G. hirsutum	225	Reba B50	38678	38558	38529	37746	38555	38553	38658	38524	38658	35735	38680	38679	38680	38660	38642	35110	38657	38669	38532	37025	38686	38091	38665	38637	38562	38668	38681	38358	38638	38639	38667	38638	37295	38664	38633	36837	38619	38032	38662	38673	38460	38648	38641	38639	38649	38647	37649
G. hirsutum	226	REBA P279 (REBA B-50 X DPL SMO.)	38679	38561	38532	37749	38555	38558	38655	38516	38658	35722	38673	38670	38674	38656	38633	35110	38657	38666	38529	37026	38680	38087	38667	38638	38559	38656	38678	38342	38644	38635	38667	38640	37299	38665	38636	36838	38620	38039	38665	38671	38458	38645	38638	38631	38645	38639	37650
G. hirsutum	227	Reba P279	36987	36855	36837	36106	36881	36863	36966	36853	36962	35285	36980	36974	36978	36961	36939	33496	36964	36978	36842	35402	36980	36424	36974	36945	36861	36961	36985	36648	36953	36935	36964	36952	35661	36964	36940	35176	36928	36343	36974	36980	36759	36946	36944	36944	36954	36947	36054
G. hirsutum	228	Reba P288	38682	38566	38536	37752	38559	38554	38658	38521	38651	35730	38674	38673	38679	38660	38642	35112	38664	38668	38531	37023	38679	38095	38675	38626	38560	38663	38686	38351	38646	38630	38665	38644	37311	38674	38644	36843	38617	38042	38663	38677	38474	38637	38643	38638	38652	38644	37650
G. hirsutum	229	Rex	36844	36734	36702	36007	36730	36726	36825	36706	36823	34083	36851	36847	36850	36833	36819	33712	36819	36838	36704	35364	36850	36299	36829	36800	36731	36825	36854	36534	36808	36803	36836	36808	35757	36836	36807	35174	36782	36277	36829	36836	36676	36812	36809	36801	36815	36815	35866
G. hirsutum	230	Riverina Poplar	38709	38576	38548	37761	38571	38561	38678	38544	38674	35749	38701	38697	38700	38681	38664	35126	38677	38691	38538	37032	38705	38115	38671	38648	38582	38684	38699	38373	38654	38652	38682	38649	37311	38686	38650	36863	38637	38049	38694	38686	38471	38661	38659	38656	38672	38663	37667
G. hirsutum	231	Riverina Poplar (pool) rpt	30091	30008	29984	29578	29994	29996	30075	29981	30075	28076	30092	30089	30091	30077	30075	28368	30073	30083	29986	29161	30096	29773	30075	30056	29995	30076	30094	29868	30050	30058	30073	30057	29338	30079	30049	28733	30030	29705	30084	30084	29970	30058	30054	30049	30066	30065	29444
G. hirsutum	232	RN96527	35526	35412	35385	34664	35421	35399	35502	35381	35498	32867	35519	35521	35524	35505	35487	32723	35506	35514	35376	34490	35528	35117	35498	35480	35423	35511	35524	35244	35485	35479	35508	35477	34260	35511	35477	33758	35457	35063	35513	35508	35351	35493	35493	35504	35506	35489	34601
G. hirsutum	233	RN96625	33284	33165	33170	32485	33181	33176	33265	33163	33272	30930	33285	33281	33282	33261	33248	30692	33260	33278	33149	32114	33286	32866	33261	33244	33157	33256	33276	32985	33243	33236	33262	33236	32288	33266	33232	31700	33224	32792	33281	33271	33097	33250	33240	33232	33251	33252	32446
G. hirsutum	234	Rowden#2	38711	38586	38551	37768	38588	38569	38686	38553	38678	35757	38702	38699	38698	38684	38664	35137	38683	38704	38541	37036	38703	38116	38681	38665	38581	38681	38708	38372	38667	38654	38685	38661	37327	38689	38649	36864	38641	38055	38695	38687	38473	38667	38660	38658	38672	38666	37668
G. hirsutum	235†	S-6524	37900	37788	37756	36998	37790	37780	37881	37752	37875	35073	37897	37893	37897	37880	37862	34429	37876	37891	37754	36285	37898	37342	37885	37857	37787	37882	37905	37580	37861	37852	37886	37862	36566	37888	37852	36103	37834	37282	37886	37887	37673	37862	37876	37870	37861	37865	36911
G. hirsutum	236	Sabie	38435	38318	38276	37500	38307	38300	38414	38282	38414	35509	38434	38432	38435	38416	38397	34922	38411	38428	38279	36796	38437	37847	38413	38381	38311	38412	38432	38116	38390	38384	38413	38386	37064	38419	38390	36590	38371	37787	38419	38424	38215	38389	38387	38378	38395	38397	37405
G. hirsutum	237	Saenz Pena 61	38206	38082	38061	37269	38086	38070	38188	38058	38184	35261	38209	38205	38207	38188	38170	34644	38185	38200	38044	36791	38212	37625	38186	38162	38082	38188	38208	37877	38159	38165	38191	38157	36829	38189	38155	36365	38137	37555	38189	38187	37989	38169	38161	38159	38172	38169	37194
G. hirsutum	238	SATU 65 CB 4033	38567	38455	38423	37640	38461	38455	38544	38405	38544	35621	38565	38557	38567	38548	38531	35008	38550	38559	38418	36916	38566	37983	38576	38519	38443	38540	38565	38244	38531	38512	38557	38529	37207	38558	38540	36725	38504	37924	38549	38560	38347	38530	38524	38512	38531	38526	37531
G. hirsutum	239	Sealand2 (G. barb. X G. hir.)	38652	38527	38496	37715	38535	38517	38637	38496	38620	35708	38644	38642	38650	38630	38612	35087	38636	38647	38485	36981	38646	38064	38632	38607	38530	38628	38655	38325	38610	38600	38634	38609	37271	38635	38601	36812	38583	37996	38633	38636	38421	38608	38604	38600	38616	38612	37613
G. hirsutum	240	Sealand7 Yellow Flower	38633	38523	38495	37699	38528	38508	38606	38474	38605	35689	38628	38629	38626	38606	38590	35067	38615	38623	38481	36973	38632	38046	38617	38581	38510	38617	38631	38305	38589	38590	38623	38589	37255	38623	38594	36804	38564	37993	38618	38616	38407	38604	38585	38588	38601	38597	37598
G. hirsutum	241	Sealand542	38183	38081	38040	37287	38057	38044	38155	38024	38152	35290	38177	38172	38176	38159	38140	34743	38152	38168	38018	36531	38180	37605	38163	38136	38057	38154	38183	37850	38137	38130	38163	38136	36864	38168	38130	36382	38109	37558	38165	38161	37948	38140	38133	38131	38144	38147	37148
G. hirsutum	242	Shan 5245	38546	38425	38390	37623	38416	38404	38514	38381	38514	35598	38538	38531	38540	38519	38496	35023	38524	38529	38374	36878	38542	37955	38516	38495	38419	38518	38537	38214	38494	38491	38526	38492	37164	38524	38490	36699	38473	37887	38528	38523	38307	38502	38497	38492	38508	38499	37512
G. hirsutum	243	Shan 5710	38715	38586	38557	37769	38595	38571	38694	38560	38688	35762	38710	38706	38709	38690	38668	35141	38691	38711	38547	37041	38714	38119	38684	38669	38588	38690	38714	38382	38670	38661	38690	38665	37326	38691	38655	36868	38641	38057	38696	38694	38477	38672	38659	38655	38674	38672	37673
G. hirsutum	244	Sicala 3-2	37837	37713	37680	36934	37723	37700	37815	37687	37805	35434	37830	37824	37827	37812	37791	34324	37810	37831	37676	36191	37832	37251	37806	37792	37708	37809	37837	37500	37791	37781	37812	37789	36463	37817	37774	36005	37766	37191	37823	37815	37602	37795	37784	37783	37797	37794	36818
G. hirsutum	246	Sicala 40	38694	38567	38535	37745	38560	38550	38666	38532	38661	35735	38688	38684	38687	38666	38652	35113	38662	38677	38526	37019	38690	38101	38659	38634	38565	38669	38683	38358	38638	38639	38665	38635	37297	38671	38634	36864	38622	38058	38681	38674	38462	38649	38668	38667	38657	38651	37654
G. hirsutum	247	Sicot 70	38723	38586	38559	37776	38586	38574	38691	38556	38691	35762	38713	38709	38714	38692	38677	35138	38690	38706	38549	37050	38718	38127	38686	38665	38591	38691	38710	38385	38666	38663	38691	38661	37320	38695	38661	36876	38650	38061	38711	38700	38488	38675	38668	38665	38679	38677	37676
G. hirsutum	248	Sicot 71	38714	38578	38550	37769	38577	38566	38682	38548	38683	35754	38705	38701	38705	38684	38668	35132	38682	38698	38540	37040	38709	38120	38677	38656	38583	38682	38701	38377	38657	38655	38683	38652	37316	38686	38652	36868	38642	38054	38703	38691	38480	38668	38659	38656	38670	38668	37668
G. hirsutum	249	Sicot 71 (pool)	38049	37926	37893	37156	37920	37905	38017	37891	38018	35123	38040	38037	38040	38019	38004	34741	38020	38035	37882	36579	38044	37462	38015	37994	37921	38020	38039	37717	37994	37992	38022	37990	36689	38024	37990	36229	37980	37397	38039	38026	37820	38004	37998	37996	38010	38005	37095
G. hirsutum	250	Sicot 81	38708	38582	38551	37767	38575	38568	38678	38547	38677	35751	38702	38699	38702	38682	38661	35141	38685	38697	38541	37037	38706	38116	38676	38654	38585	38684	38701	38375	38656	38654	38685	38653	37314	38688	38651	36870	38643	38055	38698	38689	38478	38665	38661	38658	38674	38667	37674
G. hirsutum	251	Sicot 81 (pool)	37307	37189	37159	36428	37185	37180	37283	37156	37281	34512	37304	37301	37305	37284	37264	33947	37287	37299	37156	35705	37307	36748	37279	37257	37187	37285	37303	36987	37257	37258	37287	37256	36029	37292	37253	35565	37245	36680	37302	37288	37099	37268	37263	37265	37276	37269	36318
G. hirsutum	252	Sicot 189	38732	38599	38568	37785	38597	38585	38700	38566	38698	35767	38723	38718	38722	38702	38684	35152	38702	38715	38561	37056	38726	38135	38695	38672	38605	38705	38720	38394	38675	38673	38702	38669	37332	38708	38670	36891	38662	38075	38722	38713	38498	38684	38680	38677	38691	38684	37688
G. hirsutum	253	Sicot 189 (pool)	38494	38363	38332	37558	38361	38349	38462	38329	38460	35547	38485	38480	38485	38464	38448	34993	38464	38477	38324	36871	38488	37911	38457	38435	38367	38467	38482	38156	38438	38435	38464	38431	37117	38470	38432	36667	38424	37878	38484	38475	38262	38446	38443	38440	38453	38446	37483
G. hirsutum	254	Sicot F-1	38673	38540	38508	37727	38538	38527	38640	38504	38641	35715	38664	38663	38664	38643	38626	35125	38644	38656	38497	37017	38669	38073	38637	38615	38542	38642	38660	38339	38615	38612	38644	38611	37268	38645	38610	36829	38600	38015	38663	38652	38440	38624	38613	38609	38624	38628	37623
G. hirsutum	255	Sicot F-1 (pool)	35470	35349	35327	34598	35346	35335	35441	35322	35442	32769	35462	35457	35462	35441	35440	32461	35450	35455	35315	33970	35467	34929	35438	35418	35342	35443	35458	35151	35418	35412	35443	35414	34296	35447	35412	33771	35405	34881	35466	35458	35258	35426	35414	35417	35429	35431	34521
G. hirsutum	256	Siokra 1-4	38638	38517	38483	37700	38512	38504	38621	38483	38610	35691	38635	38634	38640	38618	38603	35067	38616	38629	38480	36969	38640	38050	38613	38585	38516	38620	38637	38312	38589	38584	38615	38584	37244	38623	38585	36820	38567	38013	38626	38626	38406	38593	38618	38614	38607	38603	37606
G. hirsutum	258	Siokra 1-4 (pool)	38643	38522	38486	37707	38517	38509	38626	38487	38614	35694	38640	38639	38645	38623	38608	35074	38620	38634	38482	36973	38645	38057	38618	38590	38521	38625	38642	38316	38594	38589	38620	38591	37254	38628	38592	36823	38572	38009	38632	38632	38412	38598	38623	38619	38611	38608	37615
G. hirsutum	259	Siokra 104-90	38726	38590	38565	37779	38591	38581	38696	38564	38696	35763	38718	38715	38718	38697	38681	35148	38694	38713	38556	37051	38722	38131	38690	38668	38597	38697	38716	38388	38666	38664	38696	38664	37323	38698	38662	36882	38656	38070	38717	38706	38493	38676	38667	38663	38680	38679	37677
G. hirsutum	260	Southland M1	38662	38547	38513	37725	38537	38527	38639	38505	38636	35713	38660	38661	38662	38637	38624	35096	38634	38656	38506	36999	38665	38083	38642	38611	38535	38638	38663	38330	38617	38610	38650	38611	37275	38649	38613	36823	38593	38018	38650	38643	38429	38618	38612	38618	38625	38627	37622
G. hirsutum	261	Stam F	37717	37605	37586	36819	37624	37592	37713	37590	37696	34993	37724	37721	37721	37699	37681	34376	37699	37722	37576	36242	37723	37166	37708	37677	37597	37698	37724	37395	37683	37674	37713	37692	36405	37705	37677	35911	37649	37116	37705	37703	37495	37677	37672	37672	37688	37683	36736
G. hirsutum	262	Stoneville 2C	38722	38593	38562	37775	38592	38574	38700	38564	38691	35773	38715	38712	38716	38696	38680	35146	38696	38713	38549	37052	38721	38130	38687	38679	38600	38698	38727	38389	38675	38668	38694	38670	37330	38702	38661	36877	38649	38065	38705	38701	38483	38678	38667	38666	38681	38683	37677
G. hirsutum	263	Stoneville 213	38638	38511	38478	37703	38522	38493	38608	38477	38607	35695	38630	38628	38629	38609	38595	35075	38609	38625	38488	36972	38636	38048	38602	38582	38516	38613	38633	38306	38585	38579	38610	38578	37245	38617	38581	36799	38568	37986	38622	38617	38401	38591	38581	38583	38596	38602	37620
G. hirsutum	264	Stoneville 256 (79256)	38721	38601	38561	37786	38585	38573	38690	38554	38688	35767	38713	38709	38712	38692	38680	35148	38691	38706	38548	37048	38717	38128	38685	38664	38596	38694	38715	38386	38670	38661	38693	38659	37322	38696	38659	36875	38647	38064	38701	38698	38481	38672	38663	38664	38676	38693	37672
G. hirsutum	265	Stoneville 453	38724	38592	38563	37778	38588	38574	38694	38560	38694	35772	38715	38715	38717	38695	38683	35147	38693	38711	38550	37048	38720	38131	38690	38672	38601	38698	38717	38392	38664	38665	38696	38662	37328	38699	38660	36872	38651	38067	38703	38704	38482	38677	38667	38667	38683	38683	37674
G. hirsutum	266	Stoneville 474	38716	38584	38554	37772	38583	38570	38685	38549	38683	35762	38706	38705	38707	38685	38672	35140	38685	38700	38547	37041	38712	38120	38683	38661	38593	38692	38706	38380	38657	38656	38686	38655	37321	38690	38651	36870	38645	38063	38697	38698	38474	38665	38659	38658	38670	38676	37666
G. hirsutum	267	Stoneville 474	38523	38391	38362	37607	38387	38373	38492	38355	38490	35577	38513	38512	38514	38492	38479	35013	38494	38506	38350	36863	38518	37929	38490	38468	38400	38499	38513	38188	38465	38462	38493	38461	37125	38497	38460	36676	38448	37873	38501	38502	38290	38472	38466	38464	38477	38482	37482
G. hirsutum	268	Stoneville 825	38455	38328	38295	37575	38317	38314	38426	38292	38427	35536	38447	38443	38446	38427	38417	34983	38426	38441	38288	36806	38450	37864	38424	38400	38332	38428	38448	38135	38404	38395	38425	38396	37085	38433	38394	36628	38383	37807	38437	38434	38218	38408	38403	38395	38410	38423	37414
G. hirsutum	269	Stoneville LA887	38684	38562	38535	37760	38559	38550	38656	38521	38652	35735	38678	38675	38680	38659	38643	35122	38659	38673	38523	37017	38682	38091	38660	38630	38561	38657	38685	38348	38636	38625	38666	38633	37295	38666	38643	36841	38613	38047	38670	38668	38450	38638	38630	38631	38644	38648	37637
G. hirsutum	270	Storm King TPSA NO 1	38672	38554	38512	37722	38547	38531	38654	38518	38643	35724	38672	38672	38676	38654	38636	35104	38653	38665	38509	37007	38678	38090	38647	38625	38550	38650	38668	38345	38624	38624	38655	38621	37287	38672	38620	36837	38602	38016	38656	38656	38439	38631	38626	38622	38640	38631	37642
G. hirsutum	271	Suregrow 747	38616	38491	38457	37702	38480	38464	38588	38452	38584	35660	38605	38605	38605	38584	38574	35094	38586	38599	38441	36938	38608	38020	38576	38555	38493	38591	38604	38279	38561	38560	38588	38554	37221	38588	38554	36765	38543	37955	38592	38593	38370	38567	38562	38561	38575	38576	37573
G. hirsutum	272	Suregrow 1001	38107	37994	37956	37176	37985	37969	38101	37972	38093	35181	38116	38114	38113	38095	38076	34575	38083	38113	37947	36445	38115	37530	38079	38066	37987	38086	38114	37776	38074	38060	38093	38066	36753	38088	38056	36283	38038	37460	38093	38089	37881	38069	38058	38061	38074	38085	37085
G. hirsutum	273	TAM 2562 RKNR	38482	38357	38325	37540	38357	38342	38455	38322	38454	35525	38474	38473	38474	38452	38440	34983	38457	38471	38316	36901	38485	37893	38456	38432	38359	38456	38474	38159	38431	38429	38457	38425	37100	38465	38421	36638	38415	37881	38465	38462	38239	38439	38432	38427	38443	38438	37445
G. hirsutum	274	TAM 90J-57s	38666	38542	38507	37724	38535	38524	38641	38504	38639	35709	38660	38658	38660	38639	38626	35093	38645	38657	38496	36993	38663	38078	38638	38610	38541	38642	38658	38336	38613	38612	38640	38608	37274	38652	38609	36817	38597	38010	38649	38651	38432	38619	38612	38609	38625	38622	37633
G. hirsutum	275	TAM 98D102	36610	36490	36471	35811	36482	36467	36581	36466	36579	33795	36609	36602	36600	36584	36570	33528	36583	36601	36454	35269	36607	36063	36583	36554	36496	36586	36603	36277	36555	36551	36589	36555	35319	36586	36552	34844	36543	35977	36600	36589	36380	36566	36556	36556	36573	36569	35626
G. hirsutum	276	TAMCOT CAMD-E	38609	38498	38461	37671	38489	38467	38584	38448	38576	35672	38602	38601	38606	38582	38570	35052	38588	38594	38448	36939	38607	38020	38580	38557	38487	38594	38605	38282	38562	38558	38590	38552	37225	38594	38558	36777	38539	37953	38594	38593	38374	38568	38575	38571	38578	38575	37625
G. hirsutum	277	TAMCOT Luxor	38702	38582	38553	37758	38581	38563	38685	38548	38673	35753	38696	38696	38699	38677	38660	35128	38678	38696	38540	37032	38702	38116	38679	38661	38586	38688	38708	38374	38660	38659	38687	38656	37319	38685	38648	36858	38635	38042	38686	38684	38468	38666	38672	38670	38682	38663	37674
G. hirsutum	278	TAMCOT SP-21	38630	38512	38483	37692	38509	38497	38609	38476	38601	35684	38627	38626	38633	38610	38588	35062	38611	38619	38472	36965	38633	38046	38605	38588	38512	38610	38632	38301	38590	38589	38617	38585	37246	38617	38579	36804	38565	37997	38618	38616	38398	38596	38630	38618	38614	38592	37627
G. hirsutum	279	TAMCOT SP-23	38080	37959	37938	37152	37949	37946	38051	37929	38051	35250	38066	38068	38069	38047	38042	34637	38054	38062	37915	36452	38069	37513	38047	38029	37953	38065	38074	37747	38026	38027	38059	38023	36750	38058	38017	36274	38008	37442	38060	38057	37863	38041	38042	38037	38054	38041	37062
G. hirsutum	280	TAMCOT SP-37	38666	38544	38512	37727	38535	38526	38638	38503	38634	35711	38657	38657	38663	38639	38623	35093	38641	38652	38502	36993	38662	38077	38635	38614	38543	38646	38664	38339	38620	38617	38645	38611	37272	38651	38610	36834	38600	38030	38653	38649	38428	38622	38661	38649	38642	38627	37636
G. hirsutum	281	TAMCOT SP-37	38670	38557	38523	37734	38552	38542	38659	38518	38645	35729	38663	38665	38669	38647	38631	35100	38651	38668	38516	37004	38668	38083	38652	38629	38549	38660	38680	38345	38635	38623	38658	38633	37287	38657	38622	36842	38610	38039	38656	38661	38443	38636	38667	38659	38646	38634	37639
G. hirsutum	282	TAMCOT Sphinx	38644	38528	38495	37711	38524	38516	38625	38491	38625	35700	38644	38644	38648	38623	38606	35078	38625	38637	38497	36987	38652	38059	38628	38596	38527	38636	38644	38322	38606	38609	38630	38602	37261	38629	38599	36822	38585	38018	38632	38636	38423	38614	38642	38630	38618	38615	37624
G. hirsutum	283	Tashkent I	38657	38548	38505	37719	38533	38524	38646	38508	38634	35715	38663	38663	38661	38643	38625	35100	38632	38653	38501	36986	38667	38072	38637	38611	38530	38636	38658	38331	38616	38619	38649	38619	37277	38646	38607	36814	38589	38006	38644	38639	38442	38624	38616	38615	38627	38618	37624
G. hirsutum	284	Tashkent II	38461	38354	38311	37521	38342	38325	38447	38316	38436	35580	38461	38461	38459	38443	38429	34968	38437	38463	38306	36806	38463	37882	38440	38416	38340	38443	38469	38156	38426	38412	38441	38418	37097	38447	38411	36629	38394	37810	38451	38446	38227	38425	38420	38416	38430	38435	37432
G. hirsutum	285	Tashkent III	38602	38483	38452	37659	38477	38465	38587	38458	38582	35661	38607	38610	38603	38587	38571	35043	38579	38602	38443	36945	38608	38019	38576	38560	38480	38585	38603	38269	38557	38562	38591	38556	37224	38585	38548	36766	38533	37957	38591	38588	38369	38566	38560	38558	38573	38564	37570
G. hirsutum	286	Tidewater 29 (G. barb. X G. hir.)	38705	38580	38545	37756	38577	38564	38683	38547	38680	35750	38702	38701	38704	38680	38663	35136	38680	38698	38536	37031	38707	38113	38676	38653	38575	38679	38697	38371	38653	38656	38688	38649	37309	38682	38643	36857	38633	38049	38687	38687	38469	38665	38659	38657	38667	38662	37664
G. hirsutum	289	TM-1	38729	38600	38570	37787	38601	38583	38706	38569	38697	35780	38721	38718	38720	38701	38686	35153	38701	38720	38558	37058	38725	38135	38694	38683	38604	38703	38734	38393	38682	38671	38700	38679	37338	38706	38668	36884	38654	38073	38712	38708	38491	38682	38672	38673	38685	38692	37680
G. hirsutum	290	TM-1	38673	38547	38518	37732	38544	38529	38655	38520	38648	35734	38667	38668	38667	38645	38634	35108	38646	38668	38502	37001	38670	38076	38638	38626	38543	38651	38674	38338	38626	38619	38647	38619	37282	38648	38606	36826	38599	38017	38656	38652	38435	38630	38619	38618	38632	38637	37629
G. hirsutum	291	Toole	38674	38555	38524	37730	38552	38539	38651	38515	38649	35718	38667	38670	38669	38647	38631	35103	38655	38665	38509	37008	38672	38084	38652	38634	38547	38656	38669	38344	38629	38631	38657	38631	37289	38660	38617	36830	38602	38015	38658	38659	38440	38642	38628	38626	38644	38638	37639
G. hirsutum	292	UK 64	38665	38549	38515	37733	38552	38548	38646	38509	38645	35712	38665	38661	38667	38649	38628	35098	38645	38660	38519	37003	38669	38079	38666	38613	38546	38649	38666	38337	38630	38616	38659	38628	37291	38658	38631	36830	38603	38026	38648	38659	38441	38628	38627	38620	38637	38628	37632
G. hirsutum	293	UK 77	37990	37883	37846	37101	37881	37874	37962	37830	37967	35090	37986	37982	37987	37964	37945	34573	37971	37981	37861	36408	37994	37448	37983	37937	37864	37969	37987	37684	37957	37936	37978	37948	36638	37975	37962	36177	37927	37356	37977	37980	37768	37948	37944	37937	37951	37955	36962
G. hirsutum	294	Victoria	38694	38566	38531	37749	38558	38548	38674	38541	38668	35744	38697	38694	38694	38674	38661	35117	38662	38689	38530	37022	38697	38109	38662	38639	38570	38667	38689	38362	38640	38640	38672	38640	37311	38674	38636	36845	38620	38034	38679	38674	38458	38651	38640	38641	38656	38653	37650
G. hirsutum	295	VIR-5913 BANCROFT M 64/153	37569	37441	37428	36678	37443	37431	37543	37413	37543	34669	37566	37560	37566	37548	37531	34260	37546	37556	37404	35926	37566	36975	37541	37515	37437	37542	37559	37249	37517	37520	37549	37517	36237	37542	37508	35756	37491	36938	37550	37546	37333	37529	37518	37515	37535	37525	36554
G. hirsutum	296	VIR-6615 MCU-5	37923	37803	37771	36984	37795	37783	37909	37778	37901	35206	37924	37922	37920	37905	37888	34494	37900	37917	37763	36266	37928	37364	37893	37877	37795	37905	37919	37589	37874	37880	37904	37877	36557	37903	37864	36157	37854	37287	37914	37904	37694	37888	37877	37878	37895	37883	36916
G. hirsutum	297	Westburn	38648	38524	38495	37704	38527	38512	38635	38498	38624	35705	38652	38650	38648	38628	38610	35093	38622	38645	38483	36990	38650	38063	38615	38608	38526	38627	38654	38315	38605	38604	38637	38607	37264	38626	38592	36804	38577	37993	38634	38625	38419	38618	38606	38604	38616	38614	37615
G. hirsutum	298	Western Stormproof	38589	38497	38441	37660	38479	38458	38581	38440	38561	35652	38589	38588	38591	38568	38559	35034	38570	38589	38428	36928	38589	38008	38564	38550	38461	38569	38589	38257	38556	38549	38574	38549	37211	38574	38536	36759	38521	37936	38577	38570	38361	38559	38546	38544	38553	38576	37562
G. hirsutum	299	Wilds 18	38701	38578	38543	37750	38574	38564	38695	38558	38685	35749	38716	38711	38713	38693	38676	35133	38684	38702	38539	37032	38712	38122	38676	38655	38576	38680	38697	38370	38651	38660	38689	38651	37312	38684	38646	36856	38629	38044	38687	38684	38472	38665	38655	38656	38666	38664	37664
G. hirsutum	300	Zhong Mian Suo 7 hao	34884	34785	34755	34221	34780	34761	34870	34761	34867	32276	34899	34887	34890	34883	34859	32242	34864	34883	34743	33623	34896	34385	34861	34834	34759	34862	34880	34592	34840	34837	34872	34838	33868	34872	34838	33416	34811	34354	34868	34865	34697	34852	34837	34836	34848	34843	33976
G. hirsutum	301	Zhong Mian Suo 8 hao	38719	38591	38559	37774	38587	38574	38688	38555	38685	35761	38711	38708	38712	38689	38675	35142	38690	38704	38552	37048	38718	38124	38684	38669	38591	38694	38713	38386	38664	38660	38691	38659	37323	38697	38656	36874	38644	38060	38702	38699	38477	38676	38666	38664	38675	38677	37676
G. hirsutum	302	Zhong Mian Suo 9 hao	38713	38595	38557	37775	38586	38575	38686	38548	38680	35761	38703	38701	38708	38688	38669	35135	38686	38699	38546	37037	38708	38121	38689	38659	38585	38684	38713	38381	38667	38658	38697	38660	37325	38698	38665	36860	38640	38054	38694	38691	38473	38665	38663	38660	38677	38671	37673
G. hirsutum	303	TX-0018	38561	38441	38424	37624	38452	38429	38543	38413	38542	35630	38561	38563	38562	38540	38520	35002	38543	38559	38407	36897	38560	37976	38535	38516	38438	38544	38563	38238	38526	38525	38554	38522	37188	38546	38512	36721	38490	37904	38548	38541	38337	38535	38522	38516	38530	38525	37543
G. hirsutum	304	TX-0021	38640	38525	38489	37707	38522	38507	38627	38491	38620	35703	38637	38637	38639	38619	38599	35078	38617	38640	38477	36975	38641	38054	38613	38601	38523	38623	38648	38319	38603	38598	38619	38598	37261	38627	38587	36802	38573	37989	38630	38622	38408	38609	38601	38591	38609	38600	37623
G. hirsutum	305	TX-0040	38477	38365	38329	37536	38363	38346	38465	38333	38454	35543	38475	38474	38475	38456	38439	34912	38458	38479	38314	36810	38479	37961	38459	38436	38353	38459	38478	38154	38448	38436	38463	38438	37103	38462	38426	36636	38407	37824	38464	38462	38243	38444	38435	38430	38445	38442	37454
G. hirsutum	306	TX-0069	38187	38068	38053	37271	38087	38073	38169	38047	38163	35297	38188	38185	38186	38169	38153	34677	38171	38185	38038	36565	38188	37612	38174	38143	38068	38167	38192	37865	38145	38143	38178	38144	36835	38175	38137	36385	38127	37563	38180	38171	37965	38155	38146	38148	38156	38158	37180
G. hirsutum	307	TX-0094	38382	38262	38235	37445	38270	38249	38368	38238	38355	35507	38380	38379	38378	38362	38342	34828	38362	38381	38228	36713	38383	37800	38366	38339	38260	38366	38385	38067	38355	38335	38367	38345	37022	38364	38334	36542	38314	37726	38371	38366	38151	38350	38342	38337	38350	38349	37357
G. hirsutum	308	TX-0097	35010	34891	34897	34090	34911	34897	34997	34885	34993	33534	35010	35009	35014	34994	34975	31978	34996	35006	34876	33641	35010	34514	34995	34973	34894	34990	35013	34712	34981	34966	34993	34975	33748	34990	34972	33317	34949	34424	34995	35000	34812	34982	34976	34968	34989	34979	34158
G. hirsutum	309	TX-0112	38452	38338	38312	37516	38346	38323	38438	38304	38430	35547	38448	38448	38446	38428	38410	34893	38432	38453	38295	36805	38453	37865	38437	38410	38324	38431	38450	38122	38417	38408	38436	38413	37078	38437	38404	36676	38386	37815	38439	38434	38218	38421	38411	38404	38415	38414	37427
G. hirsutum	310	TX-0126	38627	38503	38483	37692	38511	38495	38617	38481	38607	35694	38629	38627	38626	38605	38591	35063	38607	38630	38470	36958	38629	38041	38611	38584	38504	38609	38626	38302	38586	38580	38609	38582	37247	38605	38574	36782	38557	37977	38612	38612	38392	38595	38587	38581	38592	38593	37593
G. hirsutum	311	TX-0136	38515	38400	38378	37586	38401	38389	38492	38359	38496	35583	38513	38513	38511	38491	38476	34972	38493	38509	38363	36862	38517	37931	38502	38472	38391	38496	38511	38195	38473	38473	38502	38474	37148	38499	38462	36679	38446	37868	38500	38500	38289	38485	38473	38469	38479	38478	37495
G. hirsutum	312	TX-0142	38513	38392	38376	37580	38396	38387	38494	38356	38494	35593	38509	38510	38510	38491	38476	34953	38494	38511	38357	36853	38512	37929	38497	38467	38387	38491	38510	38189	38467	38469	38501	38465	37135	38497	38460	36670	38443	37861	38499	38498	38283	38481	38468	38467	38478	38481	37493
G. hirsutum	313	TX-0155	38593	38473	38453	37661	38478	38465	38580	38443	38574	35659	38594	38591	38590	38572	38554	35031	38579	38594	38438	36924	38595	38008	38576	38550	38467	38575	38591	38267	38555	38548	38578	38549	37215	38569	38539	36749	38523	37940	38577	38575	38356	38565	38553	38549	38558	38560	37560
G. hirsutum	314	TX-0168	38571	38451	38431	37638	38460	38441	38557	38427	38549	35636	38568	38566	38566	38546	38529	35013	38553	38572	38415	36903	38571	37983	38556	38527	38444	38549	38574	38241	38534	38520	38559	38534	37202	38553	38520	36725	38500	37921	38553	38551	38338	38540	38526	38521	38535	38536	37545
G. hirsutum	315	TX-0189	38578	38455	38430	37639	38458	38446	38554	38422	38554	35641	38574	38569	38571	38550	38537	35020	38554	38571	38421	36917	38577	37990	38557	38529	38454	38557	38574	38250	38533	38530	38562	38531	37200	38559	38521	36736	38508	37930	38562	38565	38344	38543	38532	38526	38537	38538	37551
G. hirsutum	316	TX-0192	34065	33964	33954	33245	33991	33975	34056	33963	34052	32595	34062	34063	34065	34042	34028	31150	34050	34063	33939	32688	34064	33489	34053	34032	33997	34054	34070	33819	34040	34042	34060	34031	32950	34055	34027	32559	34000	33531	34058	34053	33859	34047	34031	34031	34037	34035	33245
G. hirsutum	317	TX-0198	38583	38466	38438	37652	38471	38453	38574	38436	38560	35656	38586	38585	38580	38563	38545	35022	38570	38585	38434	36918	38586	38002	38566	38539	38463	38570	38586	38261	38549	38543	38570	38541	37211	38567	38533	36746	38515	37928	38568	38566	38345	38556	38545	38542	38552	38552	37557
G. hirsutum	318	TX-0200	38613	38487	38469	37673	38498	38483	38597	38463	38590	35677	38608	38607	38608	38590	38568	35050	38595	38612	38454	36946	38611	38023	38592	38568	38483	38594	38610	38283	38569	38563	38597	38567	37235	38586	38555	36766	38544	37959	38599	38591	38380	38580	38571	38565	38578	38575	37581
G. hirsutum	319	TX-0202	33833	33745	33692	33197	33723	33710	33816	33703	33804	31343	33827	33824	33827	33808	33800	31145	33811	33823	33687	32585	33832	33381	33807	33792	33705	33816	33831	33544	33792	33799	33814	33787	32964	33812	33781	32308	33771	33303	33815	33805	33626	33802	33789	33788	33800	33797	32956
G. hirsutum	320	TX-0221	38572	38458	38430	37643	38460	38442	38557	38422	38547	35638	38571	38572	38568	38551	38531	35015	38550	38572	38424	36905	38570	37987	38552	38526	38450	38552	38576	38248	38538	38526	38558	38538	37202	38557	38522	36726	38505	37920	38555	38554	38340	38541	38533	38531	38543	38540	37547
G. hirsutum	321	TX-0231	38424	38317	38288	37507	38315	38297	38416	38282	38399	35503	38428	38425	38424	38407	38388	34885	38405	38429	38274	36761	38426	37845	38411	38382	38309	38412	38435	38112	38410	38376	38415	38393	37076	38412	38384	36597	38360	37783	38417	38410	38199	38392	38387	38383	38397	38400	37404
G. hirsutum	322	TX-0282	38543	38426	38404	37610	38430	38415	38519	38386	38522	35609	38540	38539	38538	38519	38503	34996	38522	38537	38390	36887	38545	37959	38528	38498	38416	38525	38539	38222	38500	38501	38529	38501	37174	38524	38489	36703	38476	37894	38528	38527	38316	38512	38500	38496	38506	38506	37515
G. hirsutum	323	TX-0376	38546	38429	38405	37611	38430	38418	38521	38386	38524	35611	38543	38540	38541	38520	38504	34989	38530	38537	38389	36881	38543	37961	38527	38496	38418	38524	38539	38226	38510	38498	38526	38501	37167	38531	38493	36709	38474	37895	38531	38529	38313	38517	38497	38492	38504	38510	37514
G. hirsutum	324	TX-0379	38403	38288	38266	37478	38285	38277	38381	38249	38377	35474	38402	38399	38401	38383	38368	34879	38383	38398	38247	36761	38405	37824	38390	38357	38278	38383	38406	38079	38363	38357	38391	38358	37041	38387	38350	36580	38338	37758	38393	38384	38177	38371	38362	38360	38371	38377	37379
G. hirsutum	325	TX-0390	37619	37503	37489	36693	37509	37493	37599	37467	37596	34760	37619	37616	37620	37599	37587	34131	37601	37612	37471	36006	37620	37053	37613	37577	37553	37606	37621	37351	37583	37575	37606	37578	36296	37602	37566	35847	37550	36975	37608	37603	37395	37594	37581	37574	37584	37586	36625
G. hirsutum	326	TX-0463	38588	38470	38439	37646	38471	38457	38567	38430	38567	35648	38586	38588	38587	38565	38549	35027	38571	38581	38430	36928	38589	38000	38565	38543	38461	38573	38580	38269	38542	38545	38575	38539	37202	38569	38537	36747	38517	37934	38572	38569	38355	38563	38545	38540	38551	38556	37554
G. hirsutum	327	TX-0479	38409	38292	38272	37482	38285	38282	38393	38263	38388	35496	38410	38412	38407	38390	38372	34867	38387	38402	38256	36749	38413	37828	38387	38367	38288	38395	38409	38088	38365	38371	38397	38366	37038	38391	38355	36581	38345	37756	38397	38392	38185	38379	38369	38366	38380	38375	37389
G. hirsutum	328	TX-0488	38207	38087	38075	37288	38108	38079	38190	38056	38178	35282	38202	38199	38200	38181	38162	34691	38187	38204	38057	36567	38201	37620	38189	38162	38087	38188	38215	37888	38172	38155	38189	38171	36887	38190	38159	36385	38136	37563	38195	38190	37980	38170	38161	38159	38173	38167	37186
G. hirsutum	329	TX-0491	38404	38287	38276	37482	38307	38276	38392	38261	38378	35484	38402	38401	38399	38382	38364	34864	38386	38410	38254	36748	38403	37824	38390	38362	38286	38386	38413	38093	38378	38358	38390	38371	37050	38389	38357	36586	38341	37765	38395	38393	38178	38371	38362	38358	38374	38368	37381
G. hirsutum	330	TX-0702	38638	38529	38497	37709	38524	38515	38617	38481	38617	35702	38638	38638	38639	38618	38601	35071	38623	38632	38484	36978	38644	38050	38625	38594	38516	38618	38642	38320	38603	38598	38629	38599	37258	38629	38593	36800	38568	37987	38622	38622	38405	38610	38599	38591	38605	38607	37604
G. hirsutum	331	TX-0707	38614	38504	38475	37686	38504	38490	38597	38457	38590	35683	38615	38616	38619	38595	38579	35050	38597	38606	38468	36952	38620	38029	38601	38571	38492	38599	38620	38304	38579	38573	38607	38576	37235	38606	38571	36781	38543	37964	38599	38597	38386	38586	38578	38572	38584	38586	37584
G. hirsutum	332	TX-0712	38206	38089	38072	37290	38094	38078	38186	38059	38185	35290	38205	38205	38205	38185	38170	34685	38184	38202	38058	36584	38208	37626	38193	38159	38086	38185	38209	37885	38165	38161	38194	38165	36849	38190	38163	36392	38146	37578	38200	38190	37985	38176	38168	38164	38173	38176	37193
G. hirsutum	333	TX-0718	38506	38391	38369	37574	38397	38384	38484	38348	38485	35578	38505	38503	38503	38482	38466	34954	38492	38501	38354	36847	38506	37928	38489	38459	38380	38485	38502	38190	38471	38460	38488	38464	37130	38493	38455	36673	38437	37859	38494	38494	38277	38478	38459	38455	38467	38470	37477
G. hirsutum	334	TX-0720	38050	37933	37902	37132	37950	37915	38035	37910	38023	35182	38048	38047	38046	38031	38012	34590	38025	38051	37906	36403	38052	37469	38025	38011	37929	38035	38057	37728	38011	38000	38031	38008	36695	38037	37994	36224	37985	37470	38042	38034	37845	38020	38007	38007	38019	38010	37098
G. hirsutum	335	TX-0775	38584	38473	38448	37656	38491	38461	38581	38441	38567	35660	38586	38586	38585	38565	38545	35028	38565	38590	38440	36919	38589	38000	38571	38544	38463	38572	38595	38270	38556	38542	38578	38551	37214	38572	38542	36754	38518	37941	38575	38570	38357	38552	38551	38543	38557	38550	37559
G. hirsutum	336	TX-0794	38381	38264	38243	37453	38286	38251	38368	38242	38357	35470	38380	38379	38377	38358	38339	34845	38363	38384	38234	36727	38380	37799	38361	38342	38260	38363	38384	38063	38352	38331	38364	38342	37034	38359	38334	36573	38319	37736	38376	38371	38159	38349	38340	38338	38350	38347	37366
G. hirsutum	337	TX-0811	34608	34519	34479	33776	34508	34492	34599	34492	34589	31878	34618	34608	34609	34593	34586	31726	34596	34613	34476	33255	34613	34079	34589	34580	34543	34596	34614	34425	34590	34567	34595	34579	33408	34589	34564	32881	34547	34082	34601	34598	34428	34586	34571	34569	34581	34590	33726
G. hirsutum	338	TX-0852	37639	37529	37506	36740	37526	37514	37619	37492	37614	34789	37640	37637	37641	37621	37612	34183	37621	37632	37486	36086	37639	37068	37623	37592	37521	37617	37642	37324	37596	37594	37630	37596	36315	37625	37585	35838	37574	37023	37626	37623	37421	37608	37601	37596	37604	37615	36632
G. hirsutum	339	TX-0867	38315	38207	38188	37408	38203	38200	38298	38166	38294	35401	38318	38318	38317	38297	38288	34795	38301	38313	38166	36673	38316	37738	38304	38268	38195	38297	38320	37998	38278	38273	38308	38274	36957	38305	38264	36498	38256	37685	38307	38300	38091	38285	38277	38274	38282	38294	37292
G. hirsutum	340	TX-0879	37816	37706	37684	36905	37720	37694	37808	37676	37793	34905	37819	37817	37814	37797	37779	34379	37799	37820	37671	36189	37818	37279	37804	37774	37695	37803	37824	37502	37789	37768	37808	37782	36473	37810	37772	36015	37752	37187	37806	37802	37589	37787	37777	37773	37785	37783	36817
G. hirsutum	341	TX-1025	36599	36497	36462	35726	36500	36478	36589	36466	36582	34804	36606	36601	36603	36586	36568	33197	36577	36599	36456	34981	36610	36030	36585	36558	36475	36586	36603	36316	36568	36559	36587	36558	35283	36587	36553	34792	36526	35967	36586	36579	36377	36567	36558	36559	36562	36572	35686
G. hirsutum	342	TX-1039	36753	36654	36610	35998	36640	36643	36732	36605	36731	33903	36752	36745	36750	36730	36709	33478	36732	36743	36610	35223	36753	36228	36736	36707	36632	36729	36748	36424	36717	36701	36737	36709	35505	36737	36706	34965	36681	36128	36745	36734	36537	36720	36711	36703	36715	36719	35772
G. hirsutum	343	TX-1069	38297	38178	38168	37378	38187	38173	38280	38149	38275	35380	38298	38297	38298	38279	38264	34779	38279	38295	38145	36668	38299	37722	38284	38252	38175	38278	38302	37976	38258	38255	38291	38256	36935	38285	38250	36480	38236	37665	38289	38283	38074	38266	38259	38257	38268	38267	37277
G. hirsutum	344	TX-1209	38187	38078	38063	37276	38079	38070	38171	38043	38166	35284	38190	38191	38188	38171	38159	34674	38171	38188	38036	36564	38190	37616	38176	38143	38071	38169	38194	37873	38148	38146	38181	38148	36832	38178	38137	36368	38128	37555	38181	38172	37964	38159	38152	38147	38159	38171	37178
G. hirsutum	345	TX-1229	38128	38008	37993	37221	38016	38002	38113	37985	38106	35220	38130	38127	38126	38116	38096	34620	38108	38126	37974	36508	38130	37556	38113	38081	38006	38106	38132	37804	38087	38083	38117	38088	36783	38111	38073	36324	38063	37498	38120	38111	37906	38093	38089	38085	38094	38097	37122
G. hirsutum	346	TX-1240	38059	37942	37936	37150	37951	37941	38042	37920	38036	35150	38061	38058	38058	38041	38025	34544	38043	38058	37913	36427	38061	37494	38048	38013	37939	38040	38062	37741	38023	38016	38053	38021	36724	38046	38020	36259	37997	37432	38049	38044	37838	38025	38021	38020	38028	38035	37061
G. hirsutum	347	TX-1352	37990	37872	37867	37071	37881	37872	37972	37847	37966	35127	37991	37988	37987	37972	37956	34486	37974	37986	37840	36371	37991	37418	37977	37948	37870	37969	37993	37668	37947	37949	37980	37947	36651	37975	37943	36205	37928	37362	37982	37975	37769	37962	37953	37950	37958	37960	36999
G. hirsutum	348	TX-1391	38502	38389	38359	37569	38390	38377	38484	38347	38477	35572	38499	38496	38499	38482	38462	34949	38482	38499	38348	36845	38501	37915	38493	38453	38376	38481	38502	38180	38460	38450	38487	38459	37135	38488	38455	36674	38434	37855	38488	38491	38277	38468	38458	38455	38466	38468	37474
G. hirsutum	349	TX-1442	38439	38322	38301	37510	38337	38313	38429	38296	38413	35517	38441	38439	38436	38420	38401	34892	38422	38444	38287	36779	38438	37857	38420	38400	38323	38425	38446	38126	38412	38393	38422	38403	37081	38420	38391	36617	38378	37796	38430	38429	38218	38410	38402	38397	38411	38406	37419
G. hirsutum	350	TX-1500	37660	37537	37523	36736	37548	37534	37641	37521	37632	35444	37658	37659	37657	37639	37624	34135	37638	37654	37507	36012	37656	37082	37639	37613	37537	37638	37660	37332	37614	37614	37648	37612	36307	37645	37605	35838	37594	37018	37647	37638	37429	37624	37616	37619	37626	37625	36713
G. hirsutum	351	TX-1501	36523	36409	36390	35648	36411	36406	36504	36377	36499	33791	36522	36522	36522	36504	36486	33378	36501	36519	36378	34961	36526	35996	36511	36479	36401	36506	36526	36221	36481	36479	36515	36481	35288	36508	36471	34891	36460	35912	36513	36503	36295	36495	36483	36481	36492	36490	35551
G. hirsutum	352	TX-1507	37310	37195	37177	36408	37195	37190	37295	37176	37287	34545	37311	37310	37312	37294	37280	33913	37293	37305	37157	35765	37318	36756	37294	37274	37193	37291	37313	37010	37267	37266	37300	37265	36004	37297	37258	35575	37249	36702	37305	37294	37093	37281	37270	37269	37279	37284	36317
G. hirsutum	353	TX-1530	38358	38242	38236	37433	38254	38231	38334	38221	38337	35470	38355	38354	38352	38332	38316	34819	38341	38349	38207	36708	38355	37776	38339	38313	38231	38336	38351	38043	38323	38311	38339	38312	37024	38342	38312	36533	38287	37714	38346	38342	38128	38327	38309	38307	38316	38322	37374
G. hirsutum	354	TX-1556	36988	36882	36851	36109	36875	36854	36968	36846	36957	34178	36986	36982	36987	36970	36956	33554	36971	36980	36842	35377	36991	36463	36962	36943	36874	36969	36992	36667	36943	36939	36970	36938	35700	36971	36941	35213	36926	36356	36980	36973	36770	36955	36941	36941	36960	36959	36004
G. hirsutum	355	TX-1593	37046	36954	36913	36166	36936	36928	37022	36898	37016	34215	37039	37037	37044	37023	37010	33703	37026	37038	36900	35428	37045	36542	37033	37005	36923	37022	37050	36725	37009	37001	37036	37009	35744	37033	36997	35299	36984	36423	37034	37029	36823	37008	37006	37000	37012	37012	36072
G. hirsutum	356	TX-1644	38322	38204	38187	37405	38214	38201	38305	38174	38300	35418	38324	38324	38323	38304	38290	34804	38305	38320	38169	36689	38324	37745	38309	38278	38200	38302	38327	38002	38280	38277	38316	38279	36956	38310	38271	36503	38259	37694	38312	38305	38099	38291	38284	38281	38291	38292	37295
G. hirsutum	357	TX-1661	34170	34077	34054	33467	34066	34067	34157	34044	34150	31485	34169	34165	34172	34151	34134	31253	34153	34167	34041	32833	34175	33653	34165	34130	34047	34151	34176	33869	34136	34137	34166	34135	33022	34157	34129	32487	34105	33677	34162	34153	33967	34144	34132	34130	34139	34141	33279
G. hirsutum	358	TX-1795	34383	34296	34267	33618	34280	34261	34365	34245	34356	31979	34382	34376	34379	34363	34350	31383	34363	34377	34247	32935	34382	33916	34366	34342	34303	34363	34378	34103	34341	34337	34372	34348	33186	34366	34339	32650	34320	33847	34372	34368	34178	34351	34340	34341	34359	34354	33503
G. hirsutum	359	TX-1801	31471	31391	31373	30860	31377	31367	31451	31361	31447	29205	31469	31469	31470	31456	31451	29014	31456	31464	31343	30330	31474	31099	31452	31440	31415	31460	31476	31273	31430	31448	31460	31431	30419	31461	31423	29932	31433	31000	31461	31455	31350	31443	31437	31434	31456	31452	30750
G. hirsutum	360	TX-1807	37831	37714	37698	36921	37728	37711	37814	37691	37808	34942	37833	37832	37831	37815	37802	34402	37816	37828	37686	36237	37833	37262	37817	37786	37713	37811	37838	37513	37789	37788	37822	37792	36515	37820	37784	36041	37775	37225	37825	37818	37616	37798	37794	37792	37802	37803	36837
G. hirsutum	361	TX-1842	38304	38189	38172	37392	38190	38187	38287	38156	38279	35389	38307	38304	38305	38286	38275	34789	38284	38300	38151	36664	38304	37726	38290	38258	38182	38286	38309	37982	38260	38259	38295	38259	36944	38289	38250	36478	38240	37670	38291	38286	38079	38272	38266	38261	38272	38276	37281
G. hirsutum	362	TX-1895	38451	38330	38320	37532	38346	38327	38436	38304	38425	35525	38450	38447	38445	38428	38410	34902	38434	38454	38307	36789	38449	37867	38437	38408	38331	38436	38458	38139	38427	38404	38439	38416	37090	38437	38402	36617	38387	37803	38440	38435	38223	38416	38411	38401	38417	38412	37419
G. hirsutum	363	TX-1900	38471	38360	38337	37558	38363	38345	38456	38323	38445	35543	38471	38468	38466	38449	38432	34925	38455	38473	38324	36807	38469	37888	38457	38428	38353	38454	38477	38159	38454	38425	38458	38437	37108	38458	38424	36636	38405	37827	38461	38456	38246	38438	38432	38426	38437	38441	37440
G. hirsutum	364	TX-1923	38318	38199	38183	37394	38204	38201	38301	38169	38294	35416	38319	38318	38316	38299	38283	34792	38299	38315	38166	36691	38321	37739	38305	38274	38199	38299	38326	37994	38277	38276	38308	38278	36964	38309	38264	36499	38251	37681	38307	38302	38093	38286	38276	38276	38285	38290	37298
G. hirsutum	365	TX-1926	34772	34662	34657	34030	34679	34669	34756	34640	34753	32110	34774	34767	34773	34759	34735	31707	34756	34777	34639	33282	34777	34362	34769	34736	34644	34752	34776	34480	34742	34729	34760	34751	33703	34757	34727	33206	34712	34208	34762	34758	34569	34751	34730	34724	34735	34737	33875
G. hirsutum	366	TX-2076	38431	38314	38296	37510	38327	38309	38419	38284	38406	35505	38434	38430	38428	38411	38392	34889	38413	38437	38287	36770	38431	37854	38421	38392	38312	38418	38440	38120	38409	38389	38421	38400	37076	38417	38385	36597	38371	37791	38423	38416	38205	38399	38392	38384	38401	38396	37410
G. hirsutum	367	TX-2094	33386	33289	33270	32642	33286	33280	33377	33256	33366	30854	33388	33386	33389	33368	33360	30500	33364	33386	33262	32107	33398	32847	33370	33344	33275	33375	33392	33109	33355	33355	33374	33360	32313	33373	33342	31725	33359	32807	33373	33372	33203	33355	33348	33346	33352	33359	32513
G. hirsutum	368	TX-2110	35322	35209	35201	34478	35227	35204	35311	35197	35298	32632	35323	35323	35321	35305	35292	32062	35302	35322	35185	33962	35321	34809	35298	35283	35216	35304	35324	35035	35277	35293	35308	35284	34072	35306	35272	33669	35264	34740	35315	35306	35119	35292	35285	35281	35292	35294	34626
G. hirsutum	369	TX-2150	32147	32050	32039	31518	32056	32043	32127	32029	32120	29948	32144	32145	32143	32131	32125	29494	32131	32138	32008	30897	32150	31643	32134	32111	32030	32129	32155	31890	32105	32113	32140	32109	31222	32136	32103	30688	32093	31685	32134	32124	32014	32125	32108	32111	32119	32127	31343
G. hirsutum	370	TX-2427	37802	37689	37665	36915	37693	37680	37782	37659	37778	34933	37800	37804	37800	37783	37763	34347	37786	37801	37653	36164	37802	37230	37786	37762	37685	37782	37808	37487	37763	37758	37797	37764	36479	37790	37749	35983	37742	37182	37793	37785	37580	37768	37763	37762	37771	37769	36807
G. hirsutum	371	TX-2476	37866	37751	37733	36965	37757	37750	37855	37725	37847	35001	37869	37869	37869	37851	37832	34373	37854	37865	37718	36237	37868	37324	37852	37822	37746	37846	37867	37548	37825	37824	37856	37825	36550	37852	37817	36087	37803	37240	37858	37851	37661	37835	37832	37824	37830	37835	36878
G. hirsutum	372	TX-2495	38304	38183	38166	37373	38183	38169	38287	38151	38280	35376	38300	38300	38302	38282	38264	34786	38286	38300	38144	36660	38305	37719	38280	38257	38183	38288	38302	37986	38259	38262	38289	38260	36952	38284	38247	36476	38239	37670	38295	38287	38077	38275	38261	38262	38271	38269	37290
G. hirsutum	373	TX-2498	36241	36134	36107	35399	36129	36123	36221	36096	36215	33406	36236	36242	36234	36219	36205	32960	36220	36232	36090	34880	36241	35698	36218	36201	36119	36223	36238	35944	36190	36201	36229	36189	34986	36225	36181	34476	36174	35635	36230	36223	36032	36210	36205	36207	36208	36204	35300
G. ekmanianum	374	TX-2263	30020	29934	29912	29265	29937	29928	30005	29903	30003	28377	30018	30017	30018	30004	29992	27447	30003	30015	29913	28910	30019	29582	30003	29982	29916	29997	30017	29769	29988	29987	30009	29982	29012	30010	29974	28597	29968	29570	30007	30005	29860	29988	29987	29983	29992	29992	29336
n/a	375	Peale1B	38372	38250	38231	37444	38246	38244	38360	38225	38350	35464	38372	38368	38373	38353	38339	34829	38352	38368	38216	36733	38372	37796	38356	38328	38253	38351	38372	38053	38324	38327	38352	38320	37001	38354	38314	36543	38302	37728	38359	38352	38145	38342	38331	38327	38335	38341	37351
syn. tetraploid	376	(A2D1)2 (A2=G. arboreum, D1=G. armourianum)	34810	34709	34691	34009	34708	34702	34792	34693	34795	32225	34807	34813	34807	34787	34782	31729	34794	34806	34676	33370	34811	34300	34801	34766	34701	34796	34813	34511	34774	34770	34796	34774	33626	34807	34768	33302	34761	34250	34805	34801	34606	34784	34778	34772	34780	34776	33946
syn. tetraploid	377	HLA (H=G. hirsutum, L=G. longicalyx, A=G. armourianum)	22343	22267	22257	21749	22267	22269	22329	22264	22321	20391	22339	22339	22341	22326	22318	20204	22329	22340	22237	21283	22349	21962	22318	22321	22261	22327	22348	22126	22309	22305	22331	22311	21596	22325	22304	21200	22300	21947	22333	22331	22205	22314	22298	22310	22320	22327	21806
G. barbadense	379	3-79	38011	37898	37862	37107	37895	37886	37993	37859	37986	35174	38008	38007	38007	37989	37974	34526	37986	38002	37860	36392	38010	37448	37994	37966	37898	37997	38015	37690	37973	37961	37996	37970	36682	37998	37961	36217	37944	37389	37995	37997	37780	37974	37986	37981	37971	37977	36998
G. barbadense	381	Pima 57-4	38015	37901	37869	37110	37896	37888	37996	37863	37990	35176	38013	38011	38010	37993	37979	34534	37988	38005	37861	36397	38012	37452	37997	37969	37901	37997	38018	37692	37974	37964	37998	37973	36684	38001	37963	36220	37946	37390	37998	37999	37783	37975	37989	37983	37973	37979	37001
G. barbadense	382	Sev7	38025	37908	37878	37119	37909	37898	38006	37877	37999	35186	38021	38019	38020	38003	37987	34543	37998	38016	37873	36407	38022	37461	38008	37980	37910	38007	38029	37702	37985	37973	38009	37988	36699	38010	37975	36231	37956	37404	38008	38010	37795	37984	37998	37992	37984	37990	37012
G. barbadense	383	Co25 / VH8-4602	37957	37846	37814	37059	37841	37829	37939	37803	37932	35126	37954	37953	37952	37935	37920	34483	37929	37949	37805	36330	37955	37395	37940	37912	37844	37940	37960	37633	37918	37907	37939	37920	36628	37943	37908	36176	37891	37341	37941	37943	37727	37919	37932	37927	37919	37921	36948
G. arboreum	384	A2-1654	30829	30754	30729	30094	30747	30743	30821	30730	30818	28403	30833	30834	30832	30812	30802	28384	30819	30828	30724	29613	30834	30334	30824	30795	30725	30828	30837	30556	30806	30802	30820	30805	29836	30831	30795	29816	30793	30366	30823	30827	30648	30813	30801	30796	30803	30804	30081
G. arboreum	385	G. arboreum(Variety 118)	31309	31225	31190	30567	31214	31215	31290	31206	31290	28843	31309	31310	31306	31287	31284	28793	31291	31299	31197	30064	31311	30803	31298	31265	31206	31301	31310	31028	31277	31272	31296	31275	30287	31305	31267	30242	31270	30830	31297	31302	31114	31282	31273	31268	31274	31279	30508
G. arboreum	386	G. arboreum(Variety 126)	31229	31150	31122	30489	31143	31141	31218	31129	31216	28786	31233	31233	31231	31212	31203	28721	31218	31225	31117	30004	31235	30730	31223	31193	31122	31225	31236	30952	31204	31198	31220	31203	30218	31231	31191	30169	31191	30754	31222	31223	31042	31210	31199	31190	31198	31203	30456
G. arboreum	387	G. arboreum(Variety 262)	30979	30900	30876	30241	30894	30893	30967	30876	30968	28558	30981	30982	30979	30959	30950	28505	30967	30974	30869	29769	30983	30476	30973	30945	30874	30976	30984	30705	30953	30949	30969	30954	29976	30981	30942	29931	30941	30507	30970	30972	30794	30962	30950	30945	30949	30950	30209
G. arboreum	388	G. arboreum(Variety 263)	30901	30819	30798	30166	30821	30816	30890	30805	30891	28509	30903	30904	30903	30883	30874	28422	30890	30897	30791	29700	30905	30413	30893	30870	30798	30896	30907	30632	30876	30872	30891	30877	29920	30903	30863	29847	30861	30428	30893	30895	30720	30885	30871	30862	30870	30871	30158
G. arboreum	389	G. arboreum(Variety 78)	30720	30642	30616	29987	30636	30631	30707	30616	30709	28298	30722	30726	30720	30700	30693	28285	30706	30713	30607	29508	30724	30223	30710	30681	30614	30721	30723	30450	30689	30691	30709	30690	29726	30722	30677	29734	30682	30250	30712	30714	30537	30701	30689	30684	30691	30691	29974
G. arboreum	390	G. arboreum(Variety 90)	30928	30850	30820	30188	30839	30836	30915	30823	30917	28494	30931	30931	30929	30910	30900	28476	30916	30924	30818	29715	30933	30429	30920	30890	30822	30925	30932	30651	30899	30899	30918	30900	29928	30928	30891	29909	30889	30457	30919	30921	30743	30910	30898	30892	30900	30898	30159
G. arboreum	391	G. arboreum(Variety 91)	30685	30607	30578	29950	30597	30592	30670	30577	30673	28265	30687	30690	30685	30666	30658	28253	30671	30677	30577	29488	30689	30191	30673	30645	30578	30684	30687	30410	30652	30654	30673	30654	29686	30682	30646	29680	30647	30216	30675	30680	30500	30665	30651	30649	30654	30655	29920
G. amourianum	392	G. amourianum	28826	28736	28723	28241	28757	28758	28816	28751	28815	27169	28824	28827	28826	28809	28798	26251	28819	28826	28711	27708	28827	28519	28822	28798	28783	28818	28828	28614	28800	28791	28817	28801	27830	28820	28794	27428	28784	28371	28823	28822	28683	28803	28799	28790	28800	28791	28207
G. longicalyx	393	G. longicalyx	27977	27902	27871	27366	27902	27891	27969	27904	27966	26086	27980	27981	27977	27962	27949	25700	27962	27974	27876	26921	27982	27604	27971	27941	27903	27970	27981	27753	27958	27946	27965	27952	27068	27973	27945	26924	27937	27546	27964	27969	27811	27954	27947	27943	27949	27944	27331
G. mustelinum	394	201208093.05_StellyLabLine (mustelinum)	37343	37226	37207	36462	37233	37227	37326	37209	37321	34570	37340	37341	37337	37321	37308	33933	37322	37339	37196	35785	37339	36778	37329	37297	37227	37325	37349	37029	37310	37300	37329	37309	36038	37332	37290	35582	37276	36728	37333	37331	37123	37310	37309	37301	37306	37307	36385
G. raimondii	395	G. raimondii(Variety 102)	30001	29901	29896	29393	29933	29937	29993	29932	29989	28275	30000	30000	29999	29986	29969	27225	29993	30002	29890	28824	30001	29682	29998	29971	29956	29993	30005	29780	29974	29967	29994	29976	28953	29993	29968	28464	29953	29528	29993	29997	29844	29979	29974	29970	29970	29966	29345
G. raimondii	396	G. raimondii(Variety 102)repeat	30049	29948	29940	29441	29978	29990	30040	29977	30038	28318	30049	30049	30047	30035	30019	27269	30041	30051	29937	28861	30050	29733	30047	30019	30003	30043	30053	29830	30021	30017	30044	30021	29004	30041	30015	28513	30003	29574	30044	30046	29893	30029	30024	30021	30019	30013	29391
G. thurberi	397	D1-4	29389	29298	29290	28805	29314	29325	29380	29314	29380	27713	29385	29388	29385	29370	29358	26722	29381	29391	29276	28268	29389	29071	29387	29355	29340	29381	29392	29178	29364	29356	29378	29362	28370	29384	29354	27936	29342	28924	29380	29387	29239	29365	29358	29357	29362	29351	28760
G. tomentosum	398	201208092.01_StellyLabLine (tomentosum)	37735	37617	37602	36839	37627	37617	37720	37603	37717	34900	37737	37739	37737	37719	37704	34274	37716	37732	37595	36129	37740	37169	37721	37691	37622	37727	37744	37422	37702	37689	37728	37702	36421	37727	37688	35980	37672	37115	37724	37723	37512	37704	37707	37700	37701	37707	36748
G. thurberi	399	G. thurberi(Variety 92)	29410	29323	29312	28825	29341	29339	29398	29330	29396	27727	29405	29408	29405	29390	29378	26749	29402	29410	29297	28288	29408	29089	29406	29378	29363	29402	29415	29196	29388	29371	29402	29382	28387	29408	29376	27949	29365	28936	29402	29405	29254	29386	29381	29381	29384	29369	28791
G. thurberi	400	G. thurberi(Variety 92)repeat	29769	29680	29666	29162	29697	29697	29756	29675	29757	28016	29766	29769	29764	29748	29737	27068	29759	29771	29657	28616	29769	29439	29766	29733	29719	29761	29771	29550	29743	29728	29761	29739	28725	29768	29736	28305	29726	29297	29762	29765	29613	29742	29738	29738	29743	29729	29122
G. trilobum	401	G. trilobum(Variety 93)	29444	29352	29341	28840	29375	29376	29433	29363	29432	27773	29440	29443	29440	29424	29411	26756	29435	29445	29327	28315	29442	29127	29439	29411	29395	29436	29445	29219	29418	29406	29435	29418	28421	29439	29411	27994	29394	28979	29435	29437	29286	29420	29415	29411	29414	29407	28809
G. trilobum	402	G. trilobum(Variety 93)repeat	29242	29151	29139	28646	29175	29177	29230	29163	29228	27592	29237	29240	29238	29223	29210	26591	29234	29243	29126	28124	29242	28926	29238	29211	29197	29235	29244	29027	29218	29205	29237	29217	28221	29238	29209	27808	29194	28775	29234	29237	29086	29220	29214	29211	29214	29206	28609
Values above the diagonal represent the count of homozygous differences between pairs of samples.
Values below the diagonal represent the number of identical SNPs genotyped between pairs.
Heterozygous differences between samples are not included in these values.
SNP numbers were determined using all SNPs on the CottonSNP63K array.
Five samples (†) are included here that were identified as outliers and not used in the diversity analysis.
[truncated: 348 more columns]
